# Supplementary material for: Radiolysis via radioactivity is not responsible for rapid methane oxidation in subterranean air
Source: PLoS One. 2018 Nov 1;13(11):e0206506. doi: 10.1371/journal.pone.0206506 (PMC6211692; doi:10.1371/journal.pone.0206506)
Supplement: S1 File — (XLSX) [file pone.0206506.s001.xlsx]

## Sheet: read me
This sheet "read me" offers a 'road map' for data listed on two other sheets.
(1) Sheet "Indiana University data 2017" shows all analytical data from experiments with methane:
	Experiment	Data sets in chronological order of measurements						Rows on
	#							sheet "data 2017"
	1	No added radon, dry conditions, first of two runs						7-93
	2	No added radon, dry conditions, second of two runs						99-151
	5	Elevated thoron 220Rn abundance, dry conditions						157-239
	6	Elevated thoron 220Rn abundance, wet conditions						245-320
	calibration	Thoron 220Rn measurements at 1 L min-1 flow rate, wet conditions						326-335
	3	No added radon, wet conditions						341-410
	unreliable	Elevated radon 222Rn abundance, wet conditions [elevated CH4 conc. in building air?]						416-525
	calibration	Radon 222Rn measurements at 1 L min-1 flow rate, wet conditions						531-545
	10	Methane and carbon dioxide long-term profiles in the presence of soil no. 1						551-1007
	calibration	Room air pumped through rinsed and wet round-bottom flask, resulting in drying						1013-1030
	7	Elevated radon 222Rn abundance, dry conditions						1036-1123
	11	Methane and carbon dioxide long-term profiles in the presence of soil no. 2						1129-1301
	9	Elevated thoron 220Rn and radon 222Rn abundances, wet conditions						1307-1394
	calibration	Thoron 220Rn and radon 222Rn measurements at 1 L min-1 flow rate, wet conditions						1400-1417
	calibration	Thoron 220Rn measurements at 1 and 0.16 L min-1 flow rate						1423-1469
	4	No added radon, wet conditions						1477-1520
	8	Elevated radon 222Rn abundance, wet conditions						1526-1614
(2) Sheet "Indiana University data 2016" shows thoron data dependent on pump flow rate:
	Flow rate	Thoron	Standard	Type of pump		Rows on
	L m-3	Bq m-3	deviation			sheet "data 2016"
	0.21	1402	220	diffusion pump		92-131
	0.25	1645	256	membrane pump		215-254
	0.5	1748	285	membrane pump		10-49
	0.75	2190	329	membrane pump		174-213
	1	2161	295	membrane pump		51-90
	2	2276	298	membrane pump		133-172
								Effect of airflow rate in SARAD® RTM 2200 on measured 220Rn concentrations.
								With a pump rate of 1 L min-1, we were able to reliably measure thoron 220Rn
								concentrations in the turbulent air around an unfired mud brick (13.0 x 13.4 x
								6.0 cm) in an enclosed chamber (28 x 18 x 12 cm) fitted with an internal fan,
								whereas pump rates below ~0.75 L min-1 allowed significant decay of thoron
								en route to the measurement chamber of the SARAD® RTM 2200. Each data
								point (mean ± standard deviation) is based on 40 measurements of 10 min each.
(3) Sheet "RTM 2200 versus Thoron Scout" shows comparative data from two instruments at Indiana University.
	The new Thoron Scout was freshly factory-calibrated. The agreement of data underscores the reliability of radiation data from the SARAD® RTM 2200.
(4) Sheet "RHUL Experiment #1" shows details about experiment #1 performed at Royal Holloway University of London.
	The air ionization in a hermetically sealed terrarium was evaluated over 21.3 hours (data in columns D to H), initially in Stage 1 without pitchblende over the first 6 hours, and in Stage 2 after placing pitchblende into the terrarium.
	In addition, less frequent measurements in the hermetically sealed terrarium included radon, temperature, relative humidity and pressure (data in columns L to S).
(5) Sheet "radiolysis calculations" offers detailed numerical examples of radiolytic kinetic calculations.

## Sheet: Indiana University data 2017
All data listed in chronological order of experiments
												9.91						Hourly	Hourly
			2.25	SARAD		Corrected	SARAD					Corrected				RTM 2200		increment	increment
Time stamp	Time (h)	CO2	CH4	raw CH4	Abs. humidity	rel. humidity	raw rel. humidity	222Rn (fast)	222Rn (slow)	220Rn thoron	Flow rate	temperature	Battery voltage	Pressure	Pressure	temperature		CO2	CH4
mo/day/year time		ppmv	ppmv	ppmv	%	%	%	Bq m-3	Bq m-3	Bq m-3	L min-1	°C	V	mbar	kPa	°C		(ppmv h-1)	(ppmv h-1)
No added radon, dry conditions, first of two runs (Experiment #1)
2017-05-22 19:13:18		5457.6	73.558	71.308	11.2877	59.0962	32.9832	5.72541	2.78987	0	0.178147	21.7466	14.2306	986.038	98.6038	31.6566
2017-05-22 20:13:18	1	5440.76	73.0758	70.8258	11.197	59.5068	33.1748	0	0	0	0.176144	21.487	14.1502	985.606	98.5606	31.397
2017-05-22 21:13:18	2	5404.84	72.6666	70.4166	11.0791	59.5079	33.1488	0	0	0	0.168425	21.3036	13.8758	985.502	98.5502	31.2136		35.9226	0.409145
2017-05-22 22:13:18	3	5391.68	72.3317	70.0817	10.9533	59.4051	33.0673	0	0	0	0.176478	21.1362	14.3319	985.452	98.5452	31.0462		13.1598	0.334907
2017-05-22 23:13:18	4	5331.86	71.9488	69.6988	10.933	56.6991	31.668	11.4508	8.3696	0	0.169629	21.9111	14.0749	985.709	98.5709	31.8211		59.8145	0.382885
2017-05-23 00:13:18	5	5308.17	71.5	69.25	10.8782	56.0501	31.3208	0	0	0	0.172342	22.0238	14.2728	985.384	98.5384	31.9338		23.6952	0.448818
2017-05-23 01:13:18	6	5272.14	71.1149	68.8649	10.821	55.5733	31.0621	0	2.78987	0	0.172308	22.0806	14.2406	984.985	98.4985	31.9906		36.0277	0.385097
2017-05-23 02:13:18	7	5235.75	70.768	68.518	10.7953	54.3946	30.4469	0	0	0	0.174787	22.4123	14.1801	984.392	98.4392	32.3223		36.3905	0.346897
2017-05-23 03:13:18	8	5203.96	70.3715	68.1215	10.762	53.5736	30.0148	0	2.78987	0	0.173101	22.6239	13.9037	983.542	98.3542	32.5339		31.7892	0.396561
2017-05-23 04:13:18	9	5160.78	69.9739	67.7239	10.7191	53.122	29.7718	0	0	0	0.18273	22.7018	14.2104	982.879	98.2879	32.6118		43.1789	0.397578
2017-05-23 05:13:18	10	5144.22	69.5617	67.3117	10.6568	53.283	29.8421	0	5.57973	0	0.18282	22.5473	14.0734	982.318	98.2318	32.4573		16.5643	0.412196
2017-05-23 06:13:18	11	5116.91	69.1845	66.9345	10.6042	52.9076	29.6366	0	0	0	0.190797	22.5843	14.4067	981.71	98.171	32.4943		27.3098	0.377224
2017-05-23 07:13:18	12	5064.16	68.7771	66.5271	10.6196	51.3565	28.8353	0	0	0	0.180737	23.1302	13.9172	981.57	98.157	33.0402		52.7412	0.407408
2017-05-23 08:13:18	13	5061.24	68.3873	66.1373	10.5725	51.7017	29.0049	0	0	7.15615	0.192523	22.935	14.4097	981.358	98.1358	32.845		2.9263	0.38974
2017-05-23 09:13:18	14	5000.57	67.961	65.711	10.5715	50.5652	28.4145	5.72541	5.57973	7.15615	0.182177	23.323	13.9229	980.72	98.072	33.233		60.6655	0.426363
2017-05-23 10:13:18	15	4993.35	67.5589	65.3089	10.1989	49.9824	28.0358	0	0	0	0.194144	22.8972	14.4151	980.48	98.048	32.8072		7.2192	0.402095
2017-05-23 11:13:18	16	4962.86	67.1583	64.9083	10.4688	50.9386	28.5875	0	0	0	0.191356	23.0227	14.2449	980.073	98.0073	32.9327		30.4938	0.400586
2017-05-23 12:13:18	17	4925.21	66.7674	64.5174	10.4567	50.3085	28.2579	5.72541	2.78987	0	0.192401	23.2207	14.0684	979.656	97.9656	33.1307		37.6485	0.390842
2017-05-23 13:13:00	18	4894.5	66.3185	64.0685	10.4122	50.4439	28.3191	0	0	0	0.190163	23.0986	13.9311	978.644	97.8644	33.0086		30.7109	0.448988
2017-05-23 14:13:18	19	4900	65.9209	63.6709	10.3515	50.773	28.4775	0	5.57973	0	0.204	22.8824	14.4108	977.483	97.7483	32.7924		-5.4966	0.397586
2017-05-23 15:13:18	20	4845.39	65.4566	63.2066	10.3173	50.4824	28.3196	0	0	7.15615	0.200721	22.9249	14.2482	976.927	97.6927	32.8349		54.6027	0.464318
2017-05-23 16:13:18	21	4818.19	64.9758	62.7258	10.2936	50.4025	28.2733	0	0	0	0.19767	22.9125	14.0867	976.465	97.6465	32.8225		27.2048	0.480705
2017-05-23 17:13:18	22	4809.59	64.4096	62.1596	10.1997	51.662	28.9061	0	0	0	0.19942	22.3217	14.1469	975.814	97.5814	32.2317		8.6025	0.566256
2017-05-23 18:13:18	23	4793.13	63.8856	61.6356	10.1196	52.1	29.1153	0	2.78987	0	0.197608	22.0375	14.0591	975.342	97.5342	31.9475		16.4524	0.523989
2017-05-23 19:13:18	24	4765.96	63.4464	61.1964	10.0514	52.4407	29.2763	0	0	0	0.20287	21.8069	14.2873	974.879	97.4879	31.7169		27.1708	0.439193
2017-05-23 20:13:18	25	4747.64	63.117	60.867	10.007	52.3224	29.2055	0	2.78987	0	0.203955	21.7694	14.3301	974.699	97.4699	31.6794		18.3207	0.329432
2017-05-23 21:13:18	26	4713.51	62.7873	60.5373	9.98618	52.1063	29.0894	0	2.78987	0	0.195781	21.805	13.9744	974.508	97.4508	31.715		34.1323	0.329645
2017-05-23 22:13:18	27	4691.32	62.3908	60.1408	9.92691	52.6467	29.355	5.72541	5.57973	7.15615	0.203538	21.5231	14.3101	974.26	97.426	31.4331		22.193	0.396569
2017-05-23 23:13:18	28	4668.5	61.9617	59.7117	9.94182	51.6096	28.8232	5.72541	2.78987	0	0.19905	21.894	14.1323	974.269	97.4269	31.804		22.817	0.429084
2017-05-24 00:13:18	29	4632.69	61.5477	59.2977	9.97767	50.8109	28.4183	5.72541	2.78987	0	0.197176	22.2277	14.0649	973.945	97.3945	32.1377		35.8141	0.414009
2017-05-24 01:13:18	30	4597.35	61.129	58.879	10.0182	50.1081	28.0632	0	2.78987	0	0.200845	22.541	14.2328	973.495	97.3495	32.451		35.3325	0.418694
2017-05-24 02:13:18	31	4577.59	60.7293	58.4793	10.0179	50.6405	28.3387	0	0	0	0.198005	22.3562	14.1246	973	97.3	32.2662		19.7653	0.399629
2017-05-24 03:13:18	32	4531.86	60.3208	58.0708	10.044	49.8067	27.9125	0	0	0	0.200041	22.6913	14.2225	972.232	97.2232	32.6013		45.7288	0.408535
2017-05-24 04:13:18	33	4519.32	59.9023	57.6523	10.05	50.0695	28.0499	0	5.57973	0	0.200747	22.6098	14.2596	971.474	97.1474	32.5198		12.5428	0.418508
2017-05-24 05:13:18	34	4486.59	59.5363	57.2863	10.0673	50.2828	28.164	5.72541	5.57973	0	0.196902	22.5657	14.1308	970.982	97.0982	32.4757		32.7284	0.366014
2017-05-24 06:13:18	35	4466.59	59.195	56.945	10.1036	49.9688	28.009	0	0	0	0.197043	22.7379	14.147	970.774	97.0774	32.6479		19.9958	0.341261
2017-05-24 07:13:18	36	4431.83	58.8383	56.5883	10.1444	49.6836	27.8695	0	2.78987	0	0.201943	22.9083	14.3497	970.524	97.0524	32.8183		34.7629	0.356727
2017-05-24 08:13:18	37	4405.96	58.5485	56.2985	10.1469	49.3229	27.6829	0	0	0	0.196216	23.0403	14.0862	970.341	97.0341	32.9503		25.8721	0.289767
2017-05-24 09:13:18	38	4359.36	58.2677	56.0177	10.2607	48.6848	27.3744	0	0	0	0.199701	23.4644	14.2078	970.113	97.0113	33.3744		46.597	0.280785
2017-05-24 10:13:18	39	4342.79	57.9544	55.7044	10.3004	49.1512	27.6249	0	0	0	0.196307	23.3647	14.091	970.346	97.0346	33.2747		16.5744	0.313341
2017-05-24 11:13:18	40	4325.44	57.5478	55.2978	9.69691	46.5943	26.1741	5.72541	8.3696	0	0.200686	23.2427	14.2739	970.133	97.0133	33.1527		17.3475	0.406637
2017-05-24 12:13:18	41	4302.41	57.1107	54.8607	10.3895	48.862	27.4923	0	0	0	0.20019	23.6198	14.2318	969.585	96.9585	33.5298		23.0273	0.437057
2017-05-24 13:13:18	42	4255.3	56.6283	54.3783	10.4449	48.6492	27.3924	11.4508	5.57973	0	0.197012	23.7903	14.0724	968.814	96.8814	33.7003		47.1123	0.4824
2017-05-24 14:13:18	43	4233.86	56.2282	53.9782	10.4988	48.5438	27.3481	5.72541	5.57973	0	0.202591	23.9193	14.3319	968.534	96.8534	33.8293		21.4437	0.400095
2017-05-24 15:13:18	44	4208.17	55.8294	53.5794	10.5309	48.8605	27.5194	0	5.57973	0	0.198965	23.8585	14.1568	968.485	96.8485	33.7685		25.6822	0.398807
2017-05-24 16:13:18	45	4181.53	55.3948	53.1448	10.5764	48.5094	27.3452	0	0	0	0.196695	24.0618	14.0405	968.227	96.8227	33.9718		26.6419	0.434633
2017-05-24 17:13:18	46	4166.53	54.9953	52.7453	10.6055	48.4366	27.3129	0	0	0	0.205653	24.1369	14.4393	967.721	96.7721	34.0469		15.0011	0.399494
2017-05-24 18:13:18	47	4112.12	54.5879	52.3379	10.6611	47.6427	26.909	5.72541	2.78987	0	0.201734	24.5217	14.2018	967.643	96.7643	34.4317		54.4094	0.40739
2017-05-24 19:13:18	48	4086.38	54.2239	51.9739	10.7067	47.3171	26.7474	11.4508	8.3696	0	0.198012	24.7191	14.0669	967.25	96.725	34.6291		25.7433	0.36404
2017-05-24 20:13:18	49	4068.43	53.903	51.653	10.6739	48.3372	27.2742	5.72541	8.3696	0	0.197082	24.2868	14.0376	967.291	96.7291	34.1968		17.9477	0.320857
2017-05-24 21:13:18	50	4067.41	53.5325	51.2825	10.6489	48.6837	27.4502	5.72541	2.78987	0	0.203849	24.119	14.3551	967.62	96.762	34.029		1.0241	0.370454
2017-05-24 22:13:18	51	4046.26	53.2005	50.9505	10.6507	48.4562	27.3319	17.1762	8.3696	0	0.199564	24.2048	14.1281	967.613	96.7613	34.1148		21.1486	0.332093
2017-05-24 23:13:18	52	4020.56	52.8791	50.6291	10.6479	48.6227	27.4182	0	0	0	0.197868	24.1395	14.0771	967.826	96.7826	34.0495		25.6958	0.321323
2017-05-25 00:13:18	53	4003.12	52.5782	50.3282	10.6292	48.8977	27.558	17.1762	16.7392	0	0.205436	24.009	14.4044	967.88	96.788	33.919		17.4425	0.300902
2017-05-25 01:13:18	54	3979.76	52.2211	49.9711	10.6526	48.3176	27.2599	0	0	7.15615	0.197925	24.2586	14.0535	968.053	96.8053	34.1686		23.3629	0.35715
2017-05-25 02:13:18	55	3979.15	51.937	49.687	10.6096	49.407	27.8195	0	0	0	0.199683	23.7938	14.1623	968.065	96.8065	33.7038		0.6036	0.284106
2017-05-25 03:13:18	56	3935.72	51.5934	49.3434	10.6093	48.8659	27.5375	5.72541	5.57973	0	0.19831	23.9874	14.0743	968.057	96.8057	33.8974		43.4299	0.343567
2017-05-25 04:13:18	57	3933.56	51.2343	48.9843	10.61	48.6579	27.4292	0	8.3696	0	0.205464	24.0639	14.401	967.931	96.7931	33.9739		2.1634	0.359108
2017-05-25 05:13:18	58	3883.47	50.9111	48.6611	10.646	47.9228	27.0525	0	2.78987	0	0.199941	24.3928	14.0918	967.872	96.7872	34.3028		50.0861	0.323162
2017-05-25 06:13:18	59	3841.41	50.5148	48.2648	10.702	46.8067	26.4795	5.72541	5.57973	0	0.202367	24.9039	14.1629	968.067	96.8067	34.8139		42.06	0.396332
2017-05-25 07:13:18	60	3861.53	50.2131	47.9631	10.6795	48.0493	27.1249	5.72541	2.78987	0	0.198667	24.4017	14.0871	968.392	96.8392	34.3117		-20.1145	0.301682
2017-05-25 08:13:18	61	3844.96	49.9582	47.7082	10.6359	48.7422	27.4782	5.72541	5.57973	0	0.204944	24.0763	14.3521	968.999	96.8999	33.9863		16.5711	0.254906
2017-05-25 09:13:18	62	3825.73	49.6523	47.4023	10.6251	48.7438	27.477	17.1762	11.1595	0	0.198418	24.0578	14.0532	969.7	96.97	33.9678		19.2294	0.30596
2017-05-25 10:13:18	63	3813.39	49.2627	47.0127	10.6468	48.3264	27.2634	17.1762	13.9493	0	0.205829	24.2457	14.3721	970.48	97.048	34.1557		12.3427	0.389528
2017-05-25 11:13:18	64	3780.88	48.8146	46.5646	10.7069	47.5396	26.8638	0	5.57973	0	0.203507	24.6362	14.2147	971.413	97.1413	34.5462		32.5012	0.448167
2017-05-25 12:13:18	65	3760.44	48.4765	46.2265	10.7895	46.8577	26.5223	5.72541	2.78987	0	0.199746	25.0293	14.0497	972.102	97.2102	34.9393		20.4468	0.338024
2017-05-25 13:13:18	66	3758.71	48.1865	45.9365	10.8126	47.6319	26.9318	5.72541	5.57973	0	0.199031	24.776	14.0233	972.773	97.2773	34.686		1.7293	0.290073
2017-05-25 14:13:18	67	3713.32	47.9489	45.6989	10.8843	46.9191	26.5718	0	0	0	0.208775	25.1616	14.4239	973.345	97.3345	35.0716		45.383	0.237569
2017-05-25 15:13:18	68	3689.54	47.7563	45.5063	10.973	46.6363	26.4395	5.72541	5.57973	0	0.201152	25.4141	14.0536	973.87	97.387	35.3241		23.7868	0.192565
2017-05-25 16:13:18	69	3686.47	47.3443	45.0943	11.0105	47.3667	26.8294	5.72541	5.57973	0	0.207756	25.1979	14.374	974.422	97.4422	35.1079		3.0721	0.412017
2017-05-25 17:13:18	70	3654.28	46.9878	44.7378	11.0384	47.5107	26.9099	0	0	0	0.198064	25.1888	13.9182	975.063	97.5063	35.0988		32.1825	0.356498
2017-05-25 18:13:18	71	3668.1	46.5705	44.3205	10.9842	49.1774	27.772	5.72541	5.57973	0	0.205798	24.4889	14.3238	975.503	97.5503	34.3989		-13.8211	0.417288
2017-05-25 19:13:18	72	3651.84	46.2953	44.0453	10.9614	49.1707	27.7642	0	0	7.15615	0.199877	24.4547	14.035	975.973	97.5973	34.3647		16.2659	0.275192
2017-05-25 20:13:18	73	3646.91	46.1816	43.9316	10.8992	50.3921	28.3895	0	0	0	0.207638	23.9204	14.4077	976.65	97.665	33.8304		4.9235	0.113734
2017-05-25 21:13:18	74	3637.71	46.0004	43.7504	10.853	50.601	28.4893	0	0	0	0.200219	23.7726	14.0715	977.376	97.7376	33.6826		9.2061	0.181185
2017-05-25 22:13:18	75	3618.76	45.7238	43.4738	10.8245	50.1807	28.2647	0	2.78987	0	0.206788	23.8733	14.3644	977.931	97.7931	33.7833		18.948	0.276633
2017-05-25 23:13:18	76	3600.15	45.4574	43.2074	10.8035	50.2022	28.2718	0	0	0	0.200885	23.8316	14.0985	978.733	97.8733	33.7416		18.609	0.26638
2017-05-26 00:13:18	77	3585.38	45.1721	42.9221	10.7924	49.9735	28.1505	0	0	0	0.205251	23.8938	14.2919	979.62	97.962	33.8038		14.7739	0.285344
2017-05-26 01:13:18	78	3557.15	44.8775	42.6275	10.798	49.4239	27.8651	0	8.3696	0	0.205312	24.0982	14.2549	980.215	98.0215	34.0082		28.2321	0.294555
2017-05-26 02:13:18	79	3556.38	44.6027	42.3527	10.7852	49.8466	28.0829	0	2.78987	0	0.200644	23.9269	14.1021	980.565	98.0565	33.8369		0.7698	0.274836
2017-05-26 03:13:18	80	3537.58	44.3404	42.0904	10.7431	50.2282	28.2735	5.72541	2.78987	0	0.201056	23.7236	14.0923	980.746	98.0746	33.6336		18.7954	0.262228
2017-05-26 04:13:18	81	3511.71	44.0577	41.8077	11.1781	51.6973	29.1241	5.72541	5.57973	0	0.207654	23.915	14.3761	980.782	98.0782	33.825		25.8755	0.282733
2017-05-26 05:13:18	82	3503.67	43.7953	41.5453	10.7662	48.972	27.6232	5.72541	2.78987	0	0.202295	24.2083	14.104	980.967	98.0967	34.1183		8.0397	0.262414
2017-05-26 06:13:18	83	3474.03	43.5078	41.2578	10.7738	48.9243	27.5997	0	2.78987	0	0.206304	24.238	14.2998	981.678	98.1678	34.148		29.636	0.287488
2017-05-26 07:13:18	84	3455.99	43.2223	40.9723	10.7661	48.9229	27.5975	11.4508	5.57973	0	0.206195	24.2259	14.2594	982.128	98.2128	34.1359		18.0392	0.285539
2017-05-26 08:13:18	85	3453.95	42.9342	40.6842	10.2768	46.7111	26.3494	0	2.78987	0	0.20008	24.2215	14.025	982.689	98.2689	34.1315		2.0447	0.288038
2017-05-26 09:13:18	86	3453.49	42.6859	40.4359	10.6893	50.0645	28.1776	0	0	0	0.199872	23.6927	14.0462	983.163	98.3163	33.6027		0.4544	0.248365
Average						49.6826		2.79613	3.11427	0.499266	0.199305	23.2291			97.1508			25.8112	0.387157
Standard deviation						1.46982		4.56874	3.61246	1.84464	0.00350773	0.877603			0.379188			14.1129	0.0631023
No added radon, dry conditions, second of two runs (Experiment #2)
2017-05-26 10:13:18		7446.15	68.9673	66.7173	11.4068	52.8736	29.7818	0	5.57973	0	0.208435	23.8755	14.4033	983.463	98.3463	33.7855
2017-05-26 11:13:18	1	8399.03	71.1531	68.9031	11.5494	52.2359	29.4768	0	0	0	0.200544	24.3091	14.0348	983.876	98.3876	34.2191
2017-05-26 12:13:18	2	8192.44	70.6208	68.3708	11.0512	50.7101	28.5848	0	2.78987	0	0.209554	24.0538	14.4362	983.056	98.3056	33.9638		206.587	0.532344
2017-05-26 13:13:18	3	8003.51	70.0448	67.7948	11.6307	52.2229	29.4855	0	0	0	0.196876	24.4378	13.8782	982.1	98.21	34.3478		188.934	0.575908
2017-05-26 14:13:18	4	7920.33	69.7193	67.4693	11.43	54.3148	30.5366	0	0	0	0.205264	23.4379	14.3304	981.05	98.105	33.3479		83.1807	0.325577
2017-05-26 15:13:18	5	7770.79	69.3877	67.1377	11.3242	53.4156	30.0477	0	0	0	0.201046	23.5679	14.0925	980.921	98.0921	33.4779		149.543	0.331551
2017-05-26 16:13:18	6	7662.74	68.9981	66.7481	11.2589	53.2254	29.9357	5.72541	5.57973	0	0.206129	23.529	14.3413	980.862	98.0862	33.439		108.049	0.38957
2017-05-26 17:13:18	7	7562.7	68.4156	66.1656	11.2311	53.2008	29.9174	11.4508	8.3696	7.15615	0.200269	23.4935	14.0771	980.015	98.0015	33.4035		100.033	0.582509
2017-05-26 18:13:18	8	7443.15	67.9018	65.6518	11.1682	52.154	29.3601	0	8.3696	0	0.202429	23.7444	14.1383	979.954	97.9954	33.6544		119.558	0.51388
2017-05-26 19:13:18	9	7416.18	67.3994	65.1494	11.2256	55.4268	31.0721	11.4508	5.57973	0	0.203167	22.7665	14.2911	979.897	97.9897	32.6765		26.964	0.502313
2017-05-26 20:13:18	10	7346.2	66.7347	64.4847	10.8852	55.0788	30.8202	11.4508	8.3696	7.15615	0.200067	22.3392	14.1558	979.819	97.9819	32.2492		69.9802	0.664797
2017-05-26 21:13:18	11	7278.4	66.2648	64.0148	10.7953	54.8687	30.6922	11.4508	8.3696	0	0.201599	22.2612	14.2188	979.721	97.9721	32.1712		67.8033	0.469816
2017-05-26 22:13:18	12	7180.54	65.8464	63.5964	10.7717	53.8261	30.1476	11.4508	8.3696	0	0.197585	22.5575	14.0135	979.941	97.9941	32.4675		97.8597	0.418475
2017-05-26 23:13:18	13	7157.86	65.48	63.23	10.7199	55.1387	30.8156	5.72541	2.78987	0	0.207163	22.0539	14.4819	980.426	98.0426	31.9639		22.6813	0.366369
2017-05-27 00:13:18	14	7070.49	65.1465	62.8965	10.7111	54.6119	30.5414	5.72541	5.57973	0	0.198832	22.2066	14.0825	980.799	98.0799	32.1166		87.3719	0.333458
2017-05-27 01:13:18	15	6995.66	64.7288	62.4788	10.7478	53.7374	30.0966	5.72541	11.1595	7.15615	0.202398	22.5475	14.2043	980.527	98.0527	32.4575		74.8257	0.417695
2017-05-27 02:13:18	16	6946.72	64.2733	62.0233	10.7622	54.4786	30.4834	0	5.57973	0	0.19787	22.3319	14.0867	980.638	98.0638	32.2419		48.9434	0.455521
2017-05-27 03:13:18	17	6898.13	63.8378	61.5878	10.8039	54.7771	30.6467	11.4508	5.57973	0	0.207328	22.3042	14.4606	980.638	98.0638	32.2142		48.5874	0.435515
2017-05-27 04:13:18	18	6800.07	63.4034	61.1534	10.8557	53.9635	30.2365	0	8.3696	0	0.199074	22.6486	14.0925	980.544	98.0544	32.5586		98.0597	0.434354
2017-05-27 05:13:18	19	6758.76	62.9882	60.7382	10.871	54.6487	30.5945	5.72541	8.3696	0	0.200245	22.453	14.1503	980.774	98.0774	32.363		41.3073	0.415272
2017-05-27 06:13:18	20	6710.63	62.5808	60.3308	10.9132	54.1718	30.3564	5.72541	2.78987	7.15615	0.20287	22.6735	14.2485	980.914	98.0914	32.5835		48.1296	0.407424
2017-05-27 07:13:18	21	6637.89	62.165	59.915	10.9634	52.6266	29.565	17.1762	8.3696	0	0.198403	23.2605	13.9916	981.361	98.1361	33.1705		72.7403	0.415738
2017-05-27 08:13:18	22	6604.19	61.75	59.5	10.9765	54.0099	30.2857	0	5.57973	0	0.207565	22.8269	14.4555	981.802	98.1802	32.7369		33.705	0.415051
2017-05-27 09:13:18	23	6544.16	61.3783	59.1283	11.0199	53.9192	30.2476	17.1762	11.1595	0	0.200321	22.9253	14.0948	982.078	98.2078	32.8353		60.0315	0.37164
2017-05-27 10:13:18	24	6482.13	60.9978	58.7478	11.0451	53.3513	29.958	17.1762	11.1595	7.15615	0.206971	23.1509	14.3881	981.978	98.1978	33.0609		62.0286	0.380512
2017-05-27 11:13:18	25	6447.89	60.5945	58.3445	11.032	54.1129	30.3506	0	5.57973	0	0.199511	22.8818	14.0771	981.969	98.1969	32.7918		34.2374	0.403323
2017-05-27 12:13:18	26	6404.55	60.2188	57.9688	11.0601	54.6016	30.6099	0	5.57973	0	0.207346	22.7691	14.4214	982.282	98.2282	32.6791		43.3349	0.375674
2017-05-27 13:13:18	27	6333.08	59.7919	57.5419	11.1656	53.9178	30.2768	0	5.57973	7.15615	0.20305	23.1558	14.1875	982.461	98.2461	33.0658		71.4756	0.426863
2017-05-27 14:13:18	28	6301.05	59.4604	57.2104	11.3093	54.738	30.7321	5.72541	8.3696	0	0.199263	23.1154	14.0874	982.253	98.2253	33.0254		32.0299	0.331526
2017-05-27 15:13:18	29	6252.99	59.1496	56.8996	11.417	55.5403	31.1706	17.1762	13.9493	0	0.200057	23.0265	14.1134	981.998	98.1998	32.9365		48.055	0.310833
2017-05-27 16:13:18	30	6186.24	58.8651	56.6151	11.4283	54.2103	30.4819	5.72541	8.3696	0	0.200178	23.4691	14.0877	981.583	98.1583	33.3791		66.7555	0.28453
2017-05-27 17:13:18	31	6163.58	58.5275	56.2775	11.4479	55.6014	31.2087	5.72541	8.3696	14.3123	0.206071	23.0546	14.4046	980.96	98.096	32.9646		22.661	0.33761
2017-05-27 18:13:18	32	6094.76	58.1265	55.8765	11.4017	55.1781	30.9794	0	2.78987	0	0.200867	23.1177	14.1311	980.871	98.0871	33.0277		68.8205	0.400959
2017-05-27 19:13:18	33	6052.35	57.6769	55.4269	11.3261	53.6594	30.1749	0	0	0	0.206785	23.4908	14.3614	980.816	98.0816	33.4008		42.4093	0.449564
2017-05-27 20:13:18	34	6010.17	57.2131	54.9631	11.2549	53.4956	30.0755	11.4508	5.57973	0	0.203692	23.4336	14.2221	980.634	98.0634	33.3436		42.1787	0.463868
2017-05-27 21:13:18	35	5981.07	56.7949	54.5449	11.1545	54.295	30.4704	11.4508	8.3696	0	0.1996	23.0163	14.1038	981.17	98.117	32.9263		29.1036	0.418178
2017-05-27 22:13:18	36	5954.53	56.415	54.165	11.0715	55.2379	30.942	0	2.78987	0	0.198515	22.5848	14.0715	980.513	98.0513	32.4948		26.5333	0.379851
2017-05-27 23:13:18	37	5902.5	56.0587	53.8087	11.0252	55.0302	30.8246	0	5.57973	0	0.208897	22.5773	14.4924	980.601	98.0601	32.4873		52.0325	0.356371
2017-05-28 00:13:18	38	5856.9	55.7416	53.4916	10.9818	54.354	30.4652	11.4508	11.1595	0	0.197314	22.7243	14.0078	980.426	98.0426	32.6343		45.6034	0.31701
2017-05-28 01:13:18	39	5831.11	55.436	53.186	10.9525	56.3397	31.4866	0	2.78987	0	0.199839	22.0524	14.1678	979.678	97.9678	31.9624		25.7907	0.305664
2017-05-28 02:13:18	40	5797.69	55.0887	52.8387	11.0038	56.2756	31.4646	5.72541	5.57973	0	0.201734	22.1535	14.2474	979.605	97.9605	32.0635		33.4202	0.347278
2017-05-28 03:13:18	41	5739.44	54.7356	52.4856	11.0443	55.3882	31.0141	0	2.78987	0	0.203113	22.4944	14.2664	979.178	97.9178	32.4044		58.2479	0.353083
2017-05-28 04:13:18	42	5686.9	54.3602	52.1102	11.1029	54.7927	30.7179	0	0	0	0.201046	22.7755	14.1766	978.796	97.8796	32.6855		52.5411	0.375411
2017-05-28 05:13:18	43	5659.92	53.9655	51.7155	11.1598	55.0462	30.8611	0	0	0	0.203105	22.7842	14.266	977.945	97.7945	32.6942		26.9809	0.394731
2017-05-28 06:13:18	44	5612.11	53.5633	51.3133	11.1809	55.1561	30.9225	0	0	0	0.200616	22.7823	14.1735	977.445	97.7445	32.6923		47.8075	0.402221
2017-05-28 07:13:18	45	5581.72	53.2079	50.9579	11.2218	55.2426	30.9758	5.72541	2.78987	0	0.203175	22.8188	14.2752	977.641	97.7641	32.7288		30.3853	0.355405
2017-05-28 08:13:18	46	5546.63	52.9009	50.6509	11.2673	55.3116	31.0211	5.72541	5.57973	0	0.200478	22.8678	14.1605	978.101	97.8101	32.7778		35.0918	0.306986
2017-05-28 09:13:18	47	5517.06	52.5524	50.3024	11.3048	55.3097	31.0278	0	0	0	0.204346	22.9264	14.3129	978.719	97.8719	32.8364		29.5682	0.348515
2017-05-28 10:13:18	48	5477.45	52.2419	49.9919	11.4371	55.6475	31.2304	11.4508	5.57973	14.3123	0.200885	23.0235	14.1416	979.013	97.9013	32.9335		39.6084	0.310494
2017-05-28 11:13:18	49	5427.42	51.9075	49.6575	11.3796	54.6308	30.6907	0	0	0	0.206257	23.2584	14.361	979.293	97.9293	33.1684		50.0387	0.334373
2017-05-28 12:13:18	50	5378.62	51.5568	49.3068	11.3831	53.7023	30.2086	5.72541	8.3696	0	0.202437	23.5649	14.1572	979.262	97.9262	33.4749		48.7942	0.35065
2017-05-28 13:13:18	51	5390.45	51.2198	48.9698	11.4039	55.2761	31.0308	11.4508	11.1595	14.3123	0.198371	23.0899	14.0663	979.331	97.9331	32.9999		-11.8273	0.336991
2017-05-28 14:13:18	52	5350.92	50.8667	48.6167	11.3053	55.9101	31.3393	0	0	7.15615	0.205443	22.7383	14.3604	979.297	97.9297	32.6483		39.5271	0.353159
Average						54.6963			5.76995	1.95168	0.202124	22.7967	14.2118		98.0311			47.5506	0.387161
Standard deviation						0.800569			3.67948	4.188	0.00318248	0.387637	0.137358		0.128842			21.3398	0.066099
Elevated thoron 220Rn abundance, dry conditions (Experiment #5)
2017-05-28 22:13:18		4417.12	74.5951	72.3451	12.0798	60.0978	33.6715	0	0	18326.9	0.202854	22.6343	14.2906	980.321	98.0321	32.5443
2017-05-28 23:13:18	1	4375.44	74.1123	71.8623	12.1331	59.3378	33.2886	0	0	16774	0.201059	22.9336	14.2107	981.114	98.1114	32.8436
2017-05-29 00:13:18	2	4376.72	73.679	71.429	12.126	59.5295	33.3865	0	0	16659.5	0.200898	22.8669	14.21	981.572	98.1572	32.7769		-1.2784	0.43338
2017-05-29 01:13:18	3	4326.14	73.2059	70.9559	12.1252	59.4404	33.3401	0	0	17146.1	0.202717	22.892	14.2917	981.42	98.142	32.802		50.5778	0.473028
2017-05-29 02:13:18	4	4316.71	72.7242	70.4742	12.1296	58.9735	33.0988	0	0	16795.5	0.200182	23.0364	14.1599	981.631	98.1631	32.9464		9.4334	0.481747
2017-05-29 03:13:18	5	4297.19	72.2536	70.0036	12.13	58.6233	32.9171	0	0	16459.1	0.204582	23.1414	14.3531	982	98.2	33.0514		19.5143	0.470571
2017-05-29 04:13:18	6	4249.11	71.8215	69.5715	12.1652	57.5591	32.3711	0	0	16108.5	0.200929	23.5139	14.142	981.888	98.1888	33.4239		48.0787	0.432066
2017-05-29 05:13:18	7	4236.91	71.3951	69.1451	12.1589	57.176	32.1705	0	0	16509.2	0.204583	23.6221	14.3194	982.046	98.2046	33.5321		12.207	0.426474
2017-05-29 06:13:18	8	4226.6	70.9566	68.7066	12.1473	58.0172	32.6057	0	0	16337.5	0.19738	23.3487	14.0225	982.852	98.2852	33.2587		10.3116	0.438489
2017-05-29 07:13:18	9	4208.14	70.4825	68.2325	12.1464	58.4852	32.8487	0	0	17732.9	0.206025	23.2064	14.3996	983.52	98.352	33.1164		18.4563	0.474079
2017-05-29 08:13:18	10	4200.11	70.073	67.823	12.1616	58.2733	32.7417	0	0	16423.4	0.197878	23.2921	14.0411	983.814	98.3814	33.2021		8.0329	0.409543
2017-05-29 09:13:18	11	4167.45	69.6435	67.3935	12.1661	58.3711	32.7934	0	0	16194.4	0.206417	23.269	14.4105	983.776	98.3776	33.179		32.6539	0.429422
2017-05-29 10:13:18	12	4138.94	69.2851	67.0351	12.2262	57.5028	32.3539	0	0	16945.8	0.200634	23.619	14.1178	983.898	98.3898	33.529		28.5169	0.358455
2017-05-29 11:13:18	13	4094.41	68.8898	66.6398	12.2199	56.1024	31.6232	0	0	18033.5	0.199885	24.0445	14.0633	983.803	98.3803	33.9545		44.5286	0.395291
2017-05-29 12:13:18	14	4104.7	68.3766	66.1266	12.1357	58.314	32.7576	0	0	15407.2	0.205195	23.2424	14.3787	984.004	98.4004	33.1524		-10.2878	0.513219
2017-05-29 13:13:18	15	4088.11	67.8421	65.5921	11.904	58.0408	32.5684	0	0	72348.6	0.199279	22.9868	14.0947	984.374	98.4374	32.8968		16.5846	0.534471
2017-05-29 14:13:18	16	4071	67.4767	65.2267	11.5559	55.447	31.1505	0	0	47452.4	0.205881	23.268	14.3721	984.263	98.4263	33.178		17.1102	0.365429
2017-05-29 15:13:18	17	4042.38	67.0425	64.7925	12.0768	57.5943	32.3717	0	0	29361.7	0.19913	23.375	14.0684	984.022	98.4022	33.285		28.6221	0.434218
2017-05-29 16:13:18	18	4033.46	66.6639	64.4139	12.138	57.4831	32.3261	0	0	25533.1	0.207613	23.4977	14.4376	983.66	98.366	33.4077		8.9213	0.378538
2017-05-29 17:13:18	19	3978.42	66.2096	63.9596	12.0603	56.249	31.6684	0	0	25898.1	0.200277	23.7665	14.076	983.343	98.3343	33.6765		55.0367	0.454284
2017-05-29 18:13:18	20	3956.58	65.7438	63.4938	11.9026	55.2924	31.1392	0	0	25568.9	0.200327	23.8369	14.096	982.9	98.29	33.7469		21.8438	0.465826
2017-05-29 19:13:18	21	3951.52	65.1124	62.8624	11.7108	57.7393	32.372	0	0	32381.6	0.206177	22.7916	14.4394	982.68	98.268	32.7016		5.0558	0.631419
2017-05-29 20:13:18	22	3922.4	64.6369	62.3869	11.588	57.4122	32.1769	0	0	24638.6	0.199439	22.7067	14.0935	982.896	98.2896	32.6167		29.1171	0.47546
2017-05-29 21:13:18	23	3869.52	64.1961	61.9461	11.4713	55.3578	31.0869	0	0	26649.5	0.201962	23.1673	14.1665	983.174	98.3174	33.0773		52.8802	0.440845
2017-05-29 22:13:18	24	3875.36	63.8105	61.5605	11.3043	56.9866	31.8967	0	0	31630.2	0.204299	22.4041	14.3722	983.303	98.3303	32.3141		-5.839	0.385604
2017-05-29 23:13:18	25	3850.64	63.5313	61.2813	11.1831	57.3035	32.0346	0	0	33104.3	0.199651	22.1198	14.1342	983.866	98.3866	32.0298		24.7192	0.279133
2017-05-30 00:13:18	26	3811.7	63.1858	60.9358	11.121	55.5916	31.1356	0	0	23357.7	0.201744	22.5511	14.1785	984.692	98.4692	32.4611		38.9472	0.345541
2017-05-30 01:13:18	27	3811.5	62.7782	60.5282	11.1357	56.5364	31.6277	0	0	22692.1	0.199731	22.2804	14.1693	984.899	98.4899	32.1904		0.1933	0.407654
2017-05-30 02:13:18	28	3811.16	62.3718	60.1218	11.1409	56.5085	31.6144	0	0	20967.5	0.203831	22.2972	14.3055	985.131	98.5131	32.2072		0.3391	0.406357
2017-05-30 03:13:18	29	3796.97	61.9332	59.6832	11.1545	56.199	31.4572	0	0	20931.7	0.20202	22.4141	14.233	985.84	98.584	32.3241		14.1907	0.438582
2017-05-30 04:13:18	30	3759.6	61.4924	59.2424	11.1793	54.9618	30.8214	0	0	20337.8	0.205485	22.8415	14.3123	986.054	98.6054	32.7515		37.3704	0.440836
2017-05-30 05:13:18	31	3740.3	61.0284	58.7784	11.1765	53.4348	30.0281	0	0	19808.2	0.205356	23.3309	14.2918	986.215	98.6215	33.2409		19.3041	0.463979
2017-05-30 06:13:18	32	3726.85	60.6049	58.3549	11.2145	53.698	30.1725	0	0	18648.9	0.202468	23.3042	14.1608	986.368	98.6368	33.2142		13.4447	0.423474
2017-05-30 07:13:18	33	3697.85	60.2501	58.0001	11.2208	52.7896	29.7014	0	0	20065.8	0.207969	23.6138	14.3796	986.624	98.6624	33.5238		29.0086	0.354794
2017-05-30 08:13:18	34	3694.23	59.8756	57.6256	11.2198	52.5641	29.5838	0	0	18942.3	0.199847	23.6877	14.0226	986.989	98.6989	33.5977		3.6181	0.374564
2017-05-30 09:13:18	35	3693.56	59.4996	57.2496	11.2694	53.3144	29.9841	0	0	16995.8	0.208571	23.5159	14.4146	987.269	98.7269	33.4259		0.6714	0.375927
2017-05-30 10:13:18	36	3673.85	59.1441	56.8941	11.2885	53.115	29.8842	0	0	17389.4	0.203867	23.6116	14.1773	987.524	98.7524	33.5216		19.7041	0.355532
2017-05-30 11:13:18	37	3670.7	58.7698	56.5198	11.2541	53.704	30.1836	0	0	49048.2	0.198864	23.364	14.0295	987.69	98.769	33.274		3.1535	0.374284
2017-05-30 12:13:18	38	3655.44	58.3608	56.1108	11.1647	54.7855	30.727	0	0	51331	0.207236	22.8748	14.3915	987.58	98.758	32.7848		15.2588	0.409043
2017-05-30 13:13:18	39	3627.67	57.9181	55.6681	11.0372	54.5788	30.5933	0	0	48525.8	0.199492	22.7402	14.0558	987.532	98.7532	32.6502		27.7676	0.442709
2017-05-30 14:13:18	40	3609.83	57.5386	55.2886	10.4188	51.0719	28.6464	0	0	17990.6	0.210116	22.8933	14.4836	987.472	98.7472	32.8033		17.846	0.379487
2017-05-30 15:13:18	41	3572.65	57.1963	54.9463	11.0522	52.4897	29.5117	0	0	25196.8	0.201551	23.4479	14.0812	987.256	98.7256	33.3579		37.1738	0.342245
2017-05-30 16:13:18	42	3566.14	56.8409	54.5909	10.9245	52.0984	29.2827	0	0	31079.1	0.208552	23.3752	14.398	987.023	98.7023	33.2852		6.5138	0.355472
2017-05-30 17:13:18	43	3538.95	56.4768	54.2268	10.8821	51.753	29.0946	0	0	20931.7	0.204935	23.4237	14.2297	986.95	98.695	33.3337		27.1878	0.364116
2017-05-30 18:13:18	44	3505.39	56.0682	53.8182	10.7383	51.138	28.7459	0	0	33777	0.206378	23.3999	14.2805	986.87	98.687	33.3099		33.5592	0.408534
2017-05-30 19:13:18	45	3480.88	55.699	53.449	10.5608	51.1577	28.7201	0	0	29862.6	0.207425	23.1008	14.3556	986.706	98.6706	33.0108		24.5157	0.369209
2017-05-30 20:13:18	46	3466.28	55.4523	53.2023	10.4103	51.5479	28.8914	0	0	24044.7	0.201507	22.7167	14.1083	986.542	98.6542	32.6267		14.5908	0.246746
2017-05-30 21:13:18	47	3444.58	55.1676	52.9176	10.2417	51.8482	29.0113	0	0	27300.7	0.206361	22.3306	14.3635	986.587	98.6587	32.2406		21.7048	0.284615
2017-05-30 22:13:18	48	3432.81	54.9016	52.6516	10.0994	52.5906	29.3642	0	0	20101.6	0.19881	21.84	14.063	986.428	98.6428	31.75		11.7662	0.266041
2017-05-30 23:13:18	49	3399.82	54.5799	52.3299	10.0514	51.606	28.8452	0	0	16809.8	0.202497	22.0856	14.1809	986.614	98.6614	31.9956		32.9929	0.321687
2017-05-31 00:13:18	50	3398.42	54.2693	52.0193	10.0266	52.6488	29.3782	0	0	20438	0.20477	21.6954	14.3544	986.827	98.6827	31.6054		1.4038	0.310613
2017-05-31 01:13:18	51	3387.57	53.9022	51.6522	10.0418	52.6025	29.3577	0	0	20323.5	0.199853	21.737	14.1163	986.995	98.6995	31.647		10.8507	0.367064
2017-05-31 02:13:18	52	3362.28	53.4808	51.2308	10.0473	51.4807	28.7795	0	0	16688.1	0.207507	22.1208	14.4042	986.803	98.6803	32.0308		25.2855	0.421474
2017-05-31 03:13:18	53	3358.49	53.038	50.788	10.0673	50.4729	28.2625	0	0	17990.6	0.199611	22.4997	14.0544	986.888	98.6888	32.4097		3.7944	0.442743
2017-05-31 04:13:18	54	3332.71	52.6634	50.4134	10.1103	50.1613	28.1101	0	0	17468.2	0.209333	22.6823	14.4424	987.465	98.7465	32.5923		25.7738	0.374589
2017-05-31 05:13:18	55	3331.24	52.267	50.017	10.1644	49.1892	27.6171	0	0	18012	0.2008	23.118	14.053	986.97	98.697	33.028		1.475	0.396443
2017-05-31 06:13:18	56	3316.26	51.8647	49.6147	10.1766	49.3284	27.6918	0	0	19149.8	0.20752	23.0895	14.3658	986.71	98.671	32.9995		14.974	0.402323
2017-05-31 07:13:18	57	3306	51.5414	49.2914	10.1698	49.4274	27.7418	0	0	20466.6	0.203617	23.0427	14.1959	987.023	98.7023	32.9527		10.2607	0.323239
2017-05-31 08:13:18	58	3285.93	51.2296	48.9796	10.1882	48.9329	27.4888	0	0	19579.2	0.206404	23.2507	14.2805	987.067	98.7067	33.1607		20.0737	0.311798
2017-05-31 09:13:18	59	3279.81	50.9319	48.6819	10.2182	48.2398	27.1344	0	0	17868.9	0.208277	23.5528	14.3393	987.46	98.746	33.4628		6.1239	0.297758
2017-05-31 10:13:18	60	3247.42	50.6339	48.3839	10.2361	47.5502	26.779	0	0	16308.9	0.204609	23.8371	14.1488	987.49	98.749	33.7471		32.3893	0.297978
2017-05-31 11:13:18	61	3250.74	50.3491	48.0991	10.2862	47.3756	26.6978	0	0	18276.8	0.209445	23.9882	14.3608	987.512	98.7512	33.8982		-3.3196	0.284785
2017-05-31 12:13:18	62	3250.17	50.0125	47.7625	10.3021	48.3365	27.2014	0	0	18033.5	0.202186	23.6615	14.0786	987.462	98.7462	33.5715		0.5629	0.336652
2017-05-31 13:13:18	63	3226.61	49.656	47.406	10.2551	48.8673	27.4682	0	0	20774.3	0.210372	23.3891	14.429	987.372	98.7372	33.2991		23.5663	0.356464
2017-05-31 14:13:18	64	3235.49	49.2981	47.0481	10.2711	49.3565	27.7257	0	0	21804.8	0.200735	23.2416	14.061	987.158	98.7158	33.1516		-8.8874	0.35787
2017-05-31 15:13:18	65	3220.34	48.9205	46.6705	9.68496	47.7784	26.7862	0	0	24109.1	0.201936	22.7817	14.1061	987.001	98.7001	32.6917		15.1537	0.377657
2017-05-31 16:13:18	66	3192.65	48.5886	46.3386	10.2003	49.1806	27.6199	0	0	34449.7	0.209079	23.183	14.3925	986.904	98.6904	33.093		27.6896	0.331822
2017-05-31 17:13:18	67	3186.95	48.2286	45.9786	10.166	49.546	27.8026	0	0	32689.3	0.201646	22.9942	14.0918	986.479	98.6479	32.9042		5.6966	0.360065
2017-05-31 18:13:18	68	3172.74	47.8804	45.6304	10.0621	49.6734	27.8471	0	0	46092.7	0.201043	22.7696	14.0763	986.174	98.6174	32.6796		14.2178	0.348168
2017-05-31 19:13:18	69	3159.04	47.6321	45.3821	9.54168	49.7594	27.7803	0	0	33455	0.207541	21.8146	14.4247	986.008	98.6008	31.7246		13.6956	0.248347
2017-05-31 20:13:18	70	3148.17	47.4066	45.1566	9.83516	51.5408	28.7642	0	0	35287	0.198474	21.73	14.0412	986.308	98.6308	31.64		10.8745	0.225452
2017-05-31 21:13:18	71	3125.72	47.1643	44.9143	9.72585	51.3498	28.6415	0	0	31301	0.20752	21.6007	14.4189	986.572	98.6572	31.5107		22.4473	0.242348
2017-05-31 22:13:18	72	3096.45	46.8945	44.6445	9.64512	51.2812	28.5881	0	0	28030.6	0.199925	21.4795	14.1067	986.762	98.6762	31.3895		29.2698	0.269778
2017-05-31 23:13:18	73	3081.96	46.5777	44.3277	9.63673	50.7917	28.3339	0	0	17740.1	0.20739	21.6305	14.3975	987.398	98.7398	31.5405		14.4891	0.316747
2017-06-01 00:13:18	74	3064.73	46.3529	44.1029	9.66579	49.7462	27.8006	0	0	19164.2	0.203196	22.0437	14.1916	987.776	98.7776	31.9537		17.2254	0.224816
2017-06-01 01:13:18	75	3062.93	46.0561	43.8061	9.70247	49.1393	27.4947	0	0	17582.7	0.206105	22.3231	14.2962	988.254	98.8254	32.2331		1.804	0.296792
2017-06-01 02:13:18	76	3054.26	45.7025	43.4525	9.69549	48.9159	27.3776	0	0	16781.2	0.206698	22.39	14.3196	988.699	98.8699	32.3		8.6703	0.353642
2017-06-01 03:13:18	77	3040.85	45.3308	43.0808	9.71066	48.3904	27.1087	0	0	17597	0.203118	22.6056	14.1467	988.645	98.8645	32.5156		13.4142	0.371683
2017-06-01 04:13:18	78	3034.97	44.9714	42.7214	9.70642	48.3864	27.1058	0	0	19242.9	0.208028	22.5994	14.377	988.708	98.8708	32.5094		5.8797	0.359395
2017-06-01 05:13:18	79	3021.09	44.6938	42.4438	9.70582	48.069	26.9412	0	0	18019.2	0.200391	22.7133	14.0303	988.825	98.8825	32.6233		13.872	0.277608
2017-06-01 06:13:18	80	3011.03	44.3732	42.1232	9.7167	48.3025	27.0645	0	0	20201.8	0.208095	22.6482	14.3811	989.011	98.9011	32.5582		10.0606	0.320654
2017-06-01 07:13:18	81	3009.29	44.079	41.829	9.86241	49.3494	27.6374	0	0	20416.5	0.202934	22.5338	14.156	989.438	98.9438	32.4438		1.7463	0.294156
2017-06-01 08:13:18	82	2993.15	43.7565	41.5065	9.74934	47.7251	26.7719	0	0	19056.8	0.208105	22.917	14.3323	989.84	98.984	32.827		16.137	0.322527
Average						53.3252			0	24625.3	0.203748	22.9185			98.6021			18.3999	0.384763
Standard deviation						2.68566			0	8481.76	0.00346012	0.585408			0.156273			14.1568	0.0687333
Elevated thoron 220Rn abundance, wet conditions (Experiment #6)
2017-06-01 12:13:18		4219.15	70.3959	68.1459	20.0828	100.04	56.0449	0	0	48397	0.194734	22.6121	14.3546	990.502	99.0502	32.5221
2017-06-01 13:13:18	1	4185.19	69.8044	67.5544	20.2015	99.5948	55.839	0	0	42786.6	0.183651	22.793	14.0883	990.429	99.0429	32.703
2017-06-01 14:13:18	2	4168.35	69.2871	67.0371	20.32	98.1886	55.1337	0	0	46887.1	0.184099	23.1443	14.4451	989.985	98.9985	33.0543		16.8389	0.517362
2017-06-01 15:13:18	3	4151.12	68.8763	66.6263	20.4243	96.7656	54.4152	0	0	43845.7	0.177267	23.4904	14.129	989.629	98.9629	33.4004		17.2288	0.410746
2017-06-01 16:13:18	4	4129.94	68.3903	66.1403	20.3859	95.603	53.8027	0	0	46557.9	0.181013	23.6699	14.3301	989.167	98.9167	33.5799		21.1759	0.486019
2017-06-01 17:13:18	5	4122.29	67.9547	65.7047	20.2905	97.3121	54.6724	0	0	49556.3	0.180164	23.2761	14.3352	988.858	98.8858	33.1861		7.6531	0.435642
2017-06-01 18:13:18	6	4089.57	67.5536	65.3036	20.1129	98.0985	55.0445	0	0	41856.3	0.178837	22.9809	14.2094	988.261	98.8261	32.8909		32.7216	0.40101
2017-06-01 19:13:18	7	4087.13	67.2382	64.9882	19.9669	100.833	56.4309	0	0	41684.6	0.174015	22.3735	14.0447	987.78	98.778	32.2835		2.4414	0.315425
2017-06-01 20:13:18	8	4061.39	66.8139	64.5639	19.8853	103.552	57.8187	0	0	41033.3	0.182226	21.8395	14.2948	987.655	98.7655	31.7495		25.7399	0.424313
2017-06-01 21:13:18	9	4024.42	66.3476	64.0976	19.6707	102.145	57.0451	0	0	42944	0.180228	21.8887	14.1731	987.717	98.7717	31.7987		36.9636	0.466317
2017-06-01 22:13:18	10	4013.72	65.9068	63.6568	19.4681	102.302	57.0815	0	0	38500.1	0.184986	21.6825	14.4147	987.895	98.7895	31.5925		10.7049	0.44082
2017-06-01 23:13:18	11	3985.12	65.3669	63.1169	19.3769	101.042	56.4114	0	0	31050.5	0.17833	21.816	14.0962	988.144	98.8144	31.726		28.6017	0.539843
2017-06-02 00:13:18	12	3952.23	64.9432	62.6932	19.4757	98.2206	54.9745	0	0	24681.6	0.17991	22.3968	14.1768	988.23	98.823	32.3068		32.8878	0.423711
2017-06-02 01:13:18	13	3960.96	64.6193	62.3693	19.6468	101.334	56.6213	0	0	21346.8	0.181511	22.0059	14.3306	988.342	98.8342	31.9159		-8.728	0.323942
2017-06-02 02:13:18	14	3966.11	64.1565	61.9065	19.796	102.015	57.0051	0	0	19364.5	0.177201	22.0212	14.1523	988.31	98.831	31.9312		-5.1507	0.462809
2017-06-02 03:13:18	15	3957.7	63.697	61.447	19.9537	101.402	56.7224	0	0	18205.2	0.180929	22.264	14.3884	988.145	98.8145	32.174		8.4093	0.459512
2017-06-02 04:13:18	16	3928.1	63.2311	60.9811	20.0504	100.655	56.3567	0	0	18312.6	0.17332	22.4769	14.0615	988.245	98.8245	32.3869		29.5952	0.465817
2017-06-02 05:13:18	17	3933.91	62.7743	60.5243	20.2153	100.249	56.1809	0	0	18226.7	0.180054	22.6905	14.4416	988.704	98.8704	32.6005		-5.8017	0.456861
2017-06-02 06:13:18	18	3917.6	62.3356	60.0856	20.3543	99.174	55.6523	0	0	14970.7	0.174327	22.9989	14.2019	989.281	98.9281	32.9089		16.3099	0.438675
2017-06-02 07:13:18	19	3907.95	61.8075	59.5575	20.4862	98.8212	55.4961	0	0	15078	0.174174	23.1745	14.2214	989.766	98.9766	33.0845		9.6504	0.528048
2017-06-02 08:13:18	20	3909.13	61.322	59.072	20.6046	99.8654	56.0625	0	0	15836.6	0.176672	23.0913	14.3889	990.26	99.026	33.0013		-1.1868	0.485502
2017-06-02 09:13:18	21	3882.5	60.8558	58.6058	20.7795	98.7586	55.5229	0	0	13754.1	0.169598	23.4351	14.0982	990.671	99.0671	33.3451		26.6283	0.466206
2017-06-02 10:13:18	22	3862.87	60.486	58.236	20.9184	95.1566	53.6739	0	0	13432.1	0.170519	24.2073	14.1386	990.831	99.0831	34.1173		19.6296	0.369827
2017-06-02 11:13:18	23	3883.58	60.0824	57.8324	20.825	99.0125	55.664	0	0	28388.4	0.175382	23.4285	14.344	990.565	99.0565	33.3385		-20.7011	0.403612
2017-06-02 12:13:18	24	3863.14	59.6626	57.4126	20.6886	100.639	56.4814	0	0	41412.6	0.169225	23.0273	14.1022	990.222	99.0222	32.9373		20.44	0.419787
2017-06-02 13:13:18	25	3861.04	59.3068	57.0568	20.6417	101.405	56.8691	0	0	38607.4	0.17434	22.8549	14.4112	990.059	99.0059	32.7649		2.0989	0.35582
2017-06-02 14:13:18	26	3837.11	58.9278	56.6778	20.875	101.625	57.0312	0	0	20123.1	0.167808	23.0137	14.141	989.738	98.9738	32.9237		23.9258	0.379038
2017-06-02 15:13:18	27	3817.91	58.5566	56.3066	21.0662	98.8733	55.6398	0	0	28703.3	0.171432	23.6557	14.4151	989.237	98.9237	33.5657		19.2057	0.371165
2017-06-02 16:13:18	28	3791.69	58.1446	55.8946	21.1384	96.4061	54.3682	0	0	24016	0.171481	24.1617	14.3488	988.89	98.889	34.0717		26.2112	0.411984
2017-06-02 17:13:18	29	3786.55	57.7013	55.4513	21.1863	96.6523	54.5058	0	0	27844.6	0.166631	24.1566	14.0823	988.567	98.8567	34.0666		5.1473	0.443294
2017-06-02 18:13:18	30	3794.51	57.2843	55.0343	21.0397	97.0034	54.6605	0	0	44518.4	0.172708	23.9699	14.3664	988.104	98.8104	33.8799		-7.9685	0.417008
2017-06-02 19:13:18	31	3779.16	56.9671	54.7171	20.8187	98.946	55.6282	0	0	45269.8	0.172459	23.435	14.3457	987.887	98.7887	33.345		15.3538	0.317197
2017-06-02 20:13:18	32	3762.07	56.6329	54.3829	20.5976	99.585	55.9155	0	0	32818.1	0.167834	23.1346	14.1219	987.765	98.7765	33.0446		17.0898	0.334229
2017-06-02 21:13:18	33	3755.79	56.3378	54.0878	20.4662	99.7987	55.9995	0	0	35244	0.172929	22.985	14.3796	987.845	98.7845	32.895		6.2832	0.295071
2017-06-02 22:13:18	34	3733.14	56.0255	53.7755	20.3429	100.185	56.1744	0	0	28853.6	0.170349	22.8116	14.2816	987.907	98.7907	32.7216		22.6475	0.312316
2017-06-02 23:13:18	35	3699.25	55.6788	53.4288	20.2255	97.0613	54.529	0	0	45176.8	0.163584	23.265	13.9012	988.107	98.8107	33.175		33.8948	0.346651
2017-06-03 00:13:18	36	3717.41	55.3174	53.0674	20.0909	102.826	57.4881	0	0	30120.2	0.173858	22.1406	14.4184	988.138	98.8138	32.0506		-18.1647	0.361429
2017-06-03 01:13:18	37	3701.88	54.9784	52.7284	19.9848	104.139	58.1433	0	0	92385.9	0.165818	21.8281	14.1099	988.201	98.8201	31.7381		15.5266	0.339059
2017-06-03 02:13:18	38	3680.3	54.6549	52.4049	20.1131	102.553	57.3522	0	0	19822.5	0.170701	22.2059	14.4099	988.157	98.8157	32.1159		21.5794	0.323433
2017-06-03 03:13:18	39	3680.97	54.3836	52.1336	20.2571	101.649	56.9149	0	0	15536	0.167318	22.4844	14.2822	987.976	98.7976	32.3944		-0.6646	0.271312
2017-06-03 04:13:18	40	3667.5	53.9877	51.7377	20.379	99.2919	55.7186	0	0	14355.2	0.159918	22.9993	13.9024	988.198	98.8198	32.9093		13.4684	0.395909
2017-06-03 05:13:18	41	3691.29	53.5724	51.3224	20.4384	103.375	57.8466	0	0	15822.2	0.169281	22.3463	14.4122	988.405	98.8405	32.2563		-23.7936	0.415296
2017-06-03 06:13:18	42	3686.74	53.2962	51.0462	20.5432	104.151	58.2704	0	0	14856.2	0.163817	22.3052	14.2396	988.711	98.8711	32.2152		4.5573	0.276243
2017-06-03 07:13:18	43	3677.6	52.9563	50.7063	20.6354	102.704	57.5409	0	0	15249.7	0.162342	22.6272	14.2269	989.085	98.9085	32.5372		9.1384	0.339864
2017-06-03 08:13:18	44	3666.29	52.6245	50.3745	20.7458	101.653	57.0191	0	0	16079.9	0.16447	22.9003	14.348	989.375	98.9375	32.8103		11.305	0.331848
2017-06-03 09:13:18	45	3664.08	52.265	50.015	20.7861	102.173	57.2972	0	0	13410.6	0.159037	22.8449	14.0774	989.598	98.9598	32.7549		2.2142	0.359455
2017-06-03 10:13:18	46	3656.47	51.9245	49.6745	20.8547	102.18	57.3152	0	0	18226.7	0.165294	22.9013	14.4785	989.587	98.9587	32.8113		7.6125	0.340541
2017-06-03 11:13:18	47	3630.53	51.5398	49.2898	20.7848	99.0207	55.6602	0	0	24459.7	0.162432	23.393	14.2831	989.395	98.9395	33.303		25.9399	0.384673
2017-06-03 12:13:18	48	3622.42	51.1992	48.9492	20.8448	99.2076	55.7695	664.147	485.437	19371.7	0.161517	23.4106	14.1661	989.513	98.9513	33.3206		8.1075	0.340609
2017-06-03 13:13:18	49	3633.04	50.8309	48.5809	20.9862	99.6634	56.0349	0	0	20845.9	0.166991	23.4488	14.4211	989.39	98.939	33.3588		-10.6201	0.36831
2017-06-03 14:13:18	50	3628.26	50.3991	48.1491	21.2606	99.6363	56.0754	0	0	13818.5	0.161897	23.682	14.1871	988.76	98.876	33.592		4.7777	0.431728
2017-06-03 15:13:18	51	3634.7	50.0213	47.7713	21.476	100.617	56.6285	0	0	16215.8	0.161613	23.6871	14.1788	988.192	98.8192	33.5971		-6.4358	0.377792
2017-06-03 16:13:18	52	3645.23	49.712	47.462	21.544	102.007	57.3654	0	0	22727.9	0.164375	23.5013	14.3815	987.489	98.7489	33.4113		-10.5286	0.309358
2017-06-03 17:13:18	53	3633.18	49.3563	47.1063	21.4364	102.295	57.4937	0	0	30327.8	0.159146	23.3638	14.1428	987.05	98.705	33.2738		12.0443	0.355667
2017-06-03 18:13:18	54	3616.52	49.038	46.788	21.3407	101.76	57.1962	0	0	32224.1	0.161848	23.3773	14.3201	986.593	98.6593	33.2873		16.6626	0.318324
2017-06-03 19:13:18	55	3601.36	48.7433	46.4933	21.2526	101.641	57.1166	0	0	30628.3	0.162942	23.3252	14.3608	986.25	98.625	33.2352		15.1638	0.294724
2017-06-03 20:13:18	56	3601.94	48.4625	46.2125	21.1254	101.68	57.1111	0	0	36202.9	0.157628	23.2132	14.066	985.925	98.5925	33.1232		-0.5832	0.280768
2017-06-03 21:13:18	57	3586.61	48.2002	45.9502	20.9642	103.003	57.7646	0	0	23622.4	0.16351	22.8526	14.3648	985.742	98.5742	32.7626		15.3334	0.262278
2017-06-03 22:13:18	58	3574.64	47.9514	45.7014	20.8393	104.533	58.5314	0	0	24345.2	0.161992	22.4907	14.3204	985.7	98.57	32.4007		11.9629	0.248806
2017-06-03 23:13:18	59	3574.83	47.6933	45.4433	20.7667	104.028	58.2543	0	0	21540	0.156747	22.5144	14.1039	986.379	98.6379	32.4244		-0.1831	0.25816
2017-06-04 00:13:18	60	3563.67	47.3977	45.1477	20.6097	104.727	58.5827	0	0	39630.7	0.161834	22.2654	14.3707	986.702	98.6702	32.1754		11.1559	0.29552
2017-06-04 01:13:18	61	3560.88	47.06	44.81	20.4924	105.377	58.8937	0	0	34807.5	0.157218	22.0584	14.1744	986.926	98.6926	31.9684		2.794	0.337729
2017-06-04 02:13:18	62	3551.94	46.7728	44.5228	20.4105	104.732	58.5425	0	0	79862.6	0.159273	22.0956	14.332	986.746	98.6746	32.0056		8.9383	0.287216
2017-06-04 03:13:18	63	3535.22	46.5234	44.2734	20.3898	102.859	57.5697	784.381	488.227	23951.6	0.160867	22.392	14.3853	986.293	98.6293	32.302		16.7134	0.249399
2017-06-04 04:13:18	64	3527.95	46.2515	44.0015	20.4748	101.792	57.0347	0	0	14748.8	0.152475	22.6466	13.9158	985.838	98.5838	32.5566		7.2734	0.271845
2017-06-04 05:13:18	65	3538.21	45.9535	43.7035	20.5406	105.499	58.9668	0	0	14076.1	0.159308	22.0793	14.3206	985.452	98.5452	31.9893		-10.2641	0.29808
2017-06-04 06:13:18	66	3535.86	45.6818	43.4318	20.6379	104.04	58.2332	0	0	15285.5	0.158157	22.4039	14.3461	985.142	98.5142	32.3139		2.3566	0.271692
2017-06-04 07:13:18	67	3531.8	45.3962	43.1462	20.7408	102.792	57.609	0	0	14727.4	0.152956	22.7011	14.0868	985.258	98.5258	32.6111		4.0555	0.28559
2017-06-04 08:13:18	68	3540.54	45.0885	42.8385	20.7803	102.548	57.4905	0	0	14426.8	0.159137	22.776	14.3909	985.252	98.5252	32.686		-8.7382	0.307723
2017-06-04 09:13:18	69	3547.37	44.8004	42.5504	20.8356	103.324	57.9044	0	0	13024.2	0.156213	22.6906	14.2413	985.219	98.5219	32.6006		-6.8258	0.288081
2017-06-04 10:13:18	70	3538.4	44.5163	42.2663	20.8106	103.938	58.2171	0	0	20452.3	0.154345	22.5663	14.1687	985.231	98.5231	32.4763		8.9688	0.284115
2017-06-04 11:13:18	71	3531.7	44.2532	42.0032	20.7988	104.581	58.5478	0	0	17038.8	0.158308	22.4488	14.4049	984.937	98.4937	32.3588		6.7003	0.263041
2017-06-04 12:13:18	72	3518.94	43.9847	41.7347	20.9047	104.059	58.2996	0	0	16774	0.152081	22.6247	14.1	984.601	98.4601	32.5347		12.7564	0.268498
2017-06-04 13:13:18	73	3525.95	43.6779	41.4279	21.1389	103.376	57.9944	0	0	14505.5	0.156886	22.9345	14.4071	984.187	98.4187	32.8445		-7.0089	0.30685
2017-06-04 14:13:18	74	3525.16	43.2421	40.9921	21.4178	100.645	56.6316	0	0	10848.7	0.1517	23.6344	14.1514	983.586	98.3586	33.5444		0.7867	0.43582
2017-06-04 15:13:18	75	3538.33	42.9256	40.6756	21.5574	102.863	57.8134	0	0	24831.8	0.151214	23.3653	13.9571	982.799	98.2799	33.2753		-13.1633	0.316417
Average						100.402		15.4453	11.2892	26975.3	0.171325	22.8395			98.8805			10.617	0.388902
Standard deviation						2.13214		101.282	74.0284	14568.5	0.00649356	0.674595			0.0912087			15.0152	0.0654694
Thoron 220Rn measurements at 1 L min-1 flow rate, wet conditions
2017-06-04 16:22:29	0.166667	6753.87	n.d.	n.d.	21.5298	110.783	61.9118	0	0	154745	0.999244	22.0472	14.2702	981.496	98.1496	31.9572
2017-06-04 16:32:29	0.333333	6633.02	n.d.	n.d.	21.2882	107.902	60.3706	0	0	147789	0.999336	22.3092	13.8618	981.306	98.1306	32.2192
2017-06-04 16:42:29	0.5	6567.08	n.d.	n.d.	21.4111	107.821	60.3549	0	0	179261	0.999183	22.4227	13.6168	981.158	98.1158	32.3327
2017-06-04 16:52:29	0.666667	6472.57	n.d.	n.d.	21.2382	107.301	60.0489	0	0	133018	0.999214	22.3657	14.004	981.105	98.1105	32.2757
2017-06-04 17:02:29	0.833333	6392.86	n.d.	n.d.	21.0725	106.182	59.4342	0	0	144139	0.999336	22.4119	15.4066	981.156	98.1156	32.3219
2017-06-04 17:12:29	1	6334.11	n.d.	n.d.	21.0426	104.611	58.6146	0	0	147875	0.999244	22.6471	14.1385	981.224	98.1224	32.5571
2017-06-04 17:22:29	1.17	6267.52	n.d.	n.d.	20.9664	103.118	57.8247	0	0	127952	0.999305	22.835	13.7971	981.11	98.111	32.745
2017-06-04 17:32:29	1.33	6195.88	n.d.	n.d.	20.8412	102.351	57.401	0	0	122585	0.999183	22.8608	13.5736	980.991	98.0991	32.7708
2017-06-04 17:42:29	1.5	6157.45	n.d.	n.d.	20.752	102.644	57.5342	0	0	141219	0.999244	22.7359	14.7845	980.907	98.0907	32.6459
2017-06-04 17:52:29	1.67	6151.84	n.d.	n.d.	21.0475	103.759	58.1742	0	0	130099	0.999214	22.794	14.7078	980.739	98.0739	32.704
Average		6392.62				105.647		0	0	142868	0.99925	22.5429			98.1119
Standard deviation		209.809				2.79147		0	0	16374.5	5.70571e-05	0.270966			0.0210093
No added radon, wet conditions (Experiment #3)										142868	16374.5
2017-06-04 19:04:04		6265.54	66.6552	64.4052	22.2416	103.824	58.4494	0	387.899	372.223	0.145668	23.7514	14.0827	980.665	98.0665	33.6614
2017-06-04 20:04:04	1	6138.29	68.6216	66.3716	21.89	98.7759	55.7491	715.676	686.307	307.714	0.1548	24.35	14.4042	980.686	98.0686	34.26
2017-06-04 21:04:04	2	6130.65	68.1808	65.9308	20.9394	97.615	54.9596	738.578	624.93	193.216	0.158057	23.7749	14.3622	980.723	98.0723	33.6849		7.6395	0.440853
2017-06-04 22:04:04	3	6107.77	67.6567	65.4067	21.3518	100.003	56.2845	0	371.052	0	0.154745	23.6927	14.1155	980.769	98.0769	33.6027		22.8713	0.524125
2017-06-04 23:04:04	4	6091.76	67.24	64.99	21.2566	100.303	56.4217	853.086	711.416	186.06	0.160116	23.5614	14.3107	981.036	98.1036	33.4714		16.0149	0.416619
2017-06-05 00:04:04	5	6077.98	66.8683	64.6183	21.0837	101.519	57.019	0	359.893	171.748	0.162542	23.2063	14.409	981.018	98.1018	33.1163		13.7838	0.371708
2017-06-05 01:04:04	6	6067.45	66.411	64.161	21.0329	101.13	56.8066	0	0	64.4053	0.157979	23.2313	14.1327	980.645	98.0645	33.1413		10.5218	0.457326
2017-06-05 02:04:04	7	6024.55	66.0173	63.7674	20.9365	101.163	56.804	830.184	677.938	107.342	0.156183	23.1451	14.005	980.427	98.0427	33.0551		42.9009	0.393655
2017-06-05 03:04:04	8	6052.42	65.699	63.449	20.947	107.094	59.8794	750.029	641.669	171.748	0.16404	22.1589	14.4148	979.882	97.9882	32.0689		-27.8625	0.318391
2017-06-05 04:04:04	9	6020.54	65.343	63.093	20.9018	107.151	59.899	0	0	64.4053	0.156929	22.1121	14.176	979.711	97.9711	32.0221		31.8739	0.355921
2017-06-05 05:04:04	10	5992.25	64.9898	62.7398	20.9333	106.435	59.5356	887.438	767.213	0	0.156895	22.2549	14.2697	979.374	97.9374	32.1649		28.2966	0.353202
2017-06-05 06:04:04	11	5945.17	64.5462	62.2962	21.0457	103.984	58.2904	881.713	691.887	71.5615	0.157658	22.7547	14.3711	979.44	97.944	32.6647		47.0716	0.443658
2017-06-05 07:04:04	12	5910.46	64.1069	61.8569	21.1009	102.857	57.7171	0	281.777	71.5615	0.15382	22.9912	14.1362	979.567	97.9567	32.9012		34.7087	0.439269
2017-06-05 08:04:04	13	5898.55	63.6515	61.4015	21.2035	103.557	58.1013	0	309.675	85.8738	0.156622	22.9574	14.2921	979.684	97.9684	32.8674		11.9188	0.45542
2017-06-05 09:04:04	14	5855.74	63.2056	60.9556	21.2917	101.818	57.2165	589.717	569.133	64.4053	0.153238	23.3269	14.144	979.648	97.9648	33.2369		42.8094	0.445903
2017-06-05 10:04:04	15	5856.96	62.787	60.537	21.03	103.874	58.2302	0	0	121.654	0.157642	22.7601	14.2557	979.62	97.962	32.6701		-1.2275	0.418619
2017-06-05 11:04:04	16	5841.72	62.4182	60.1682	21.2478	106.037	59.3962	486.66	530.075	35.7807	0.153043	22.5803	14.1414	979.473	97.9473	32.4903		15.2418	0.368776
2017-06-05 12:04:04	17	5810.62	61.9651	59.7151	21.5457	105.936	59.4063	0	345.944	128.811	0.157052	22.84	14.4624	979.217	97.9217	32.75		31.1042	0.453098
2017-06-05 13:04:04	18	5742.94	61.451	59.201	22.0907	103.207	58.0982	492.385	530.075	107.342	0.150742	23.7366	14.2045	979.007	97.9007	33.6466		67.6744	0.514092
2017-06-05 14:04:04	19	5695.44	61.1644	58.9144	22.2758	101.697	57.3474	0	237.139	0	0.151031	24.1437	14.2137	978.702	97.8702	34.0537		47.5057	0.286598
2017-06-05 15:04:04	20	5658.34	60.8436	58.5936	22.4117	100.367	56.6793	675.598	549.604	35.7807	0.154882	24.4841	14.3776	978.292	97.8292	34.3941		37.0992	0.320755
2017-06-05 16:04:04	21	5636.93	60.4214	58.1714	22.4409	99.8735	56.4268	480.934	491.017	64.4053	0.154514	24.5945	14.3066	978.016	97.8016	34.5045		21.4132	0.422288
2017-06-05 17:04:04	22	5609.69	60.0476	57.7976	22.2863	99.3081	56.1022	727.127	624.93	85.8738	0.152789	24.5727	14.0927	977.693	97.7693	34.4827		27.2353	0.37375
2017-06-05 18:04:04	23	5604.72	59.5583	57.3083	22.4275	100.568	56.7871	532.463	493.807	178.904	0.159504	24.4612	14.4094	977.407	97.7407	34.3712		4.9709	0.48934
2017-06-05 19:04:04	24	5550.06	58.9508	56.7008	22.108	99.3666	56.099	492.385	496.596	243.309	0.160202	24.4199	14.3877	977.381	97.7381	34.3299		54.657	0.607446
2017-06-05 20:04:04	25	5523.3	58.5063	56.2563	21.8293	98.4542	55.5695	0	284.566	78.7176	0.158988	24.3587	14.167	977.715	97.7715	34.2687		26.7605	0.444523
2017-06-05 21:04:04	26	5511.15	58.0075	55.7575	21.6371	99.5234	56.0904	377.877	412.9	107.342	0.156366	24.0115	13.9127	978.342	97.8342	33.9215		12.1528	0.49878
2017-06-05 22:04:04	27	5551	57.4673	55.2173	21.3353	105.532	59.1532	429.406	474.277	21.4684	0.166108	22.7352	14.4283	979.161	97.9161	32.6452		-39.8492	0.540174
2017-06-05 23:04:04	28	5523.21	57.1189	54.8689	21.2711	106.225	59.4989	492.385	493.807	35.7807	0.160143	22.5683	14.2347	980.366	98.0366	32.4783		27.788	0.348422
2017-06-06 00:04:04	29	5511.77	56.7646	54.5146	21.1571	105.417	59.0559	0	231.559	21.4684	0.158184	22.6079	14.1792	981.012	98.1012	32.5179		11.4373	0.354345
2017-06-06 01:04:04	30	5499.64	56.5093	54.2593	20.9804	105.647	59.1381	0	231.559	57.2492	0.16138	22.4235	14.3631	981.296	98.1296	32.3335		12.1358	0.255262
2017-06-06 02:04:04	31	5477.68	56.2255	53.9755	21.1515	106.668	59.7026	0	256.668	50.093	0.158017	22.3975	14.2537	981.711	98.1711	32.3075		21.9591	0.283768
2017-06-06 03:04:04	32	5427.62	55.8197	53.5697	21.3172	103.624	58.1597	360.701	463.118	21.4684	0.150173	23.0396	13.8786	982.057	98.2057	32.9496		50.0624	0.405899
2017-06-06 04:04:04	33	5440.38	55.4204	53.1704	21.4064	106.071	59.4471	0	292.936	71.5615	0.159881	22.7045	14.4422	982.16	98.216	32.6145		-12.7665	0.399231
2017-06-06 05:04:04	34	5412.74	55.0396	52.7896	21.5249	105.722	59.2912	687.049	535.655	64.4053	0.15506	22.8585	14.2773	982.386	98.2386	32.7685		27.6421	0.380817
2017-06-06 06:04:04	35	5377.51	54.6945	52.4445	21.5977	104.869	58.8636	0	237.139	28.6246	0.150374	23.0594	14.0893	982.833	98.2833	32.9694		35.2275	0.345067
2017-06-06 07:04:04	36	5346.58	54.3409	52.0909	21.7435	103.365	58.1115	452.307	451.959	28.6246	0.155999	23.4309	14.44	983.32	98.332	33.3409		30.9279	0.353599
2017-06-06 08:04:04	37	5322.21	54.0447	51.7947	21.8026	100.881	56.8301	480.934	451.959	42.9369	0.154093	23.9069	14.279	983.897	98.3897	33.8169		24.3767	0.296275
2017-06-06 09:04:04	38	5297.44	53.7708	51.5208	21.8779	100.954	56.8828	337.799	348.733	35.7807	0.151754	23.9549	14.0848	984.609	98.4609	33.8649		24.7701	0.273837
2017-06-06 10:04:04	39	5287.68	53.4551	51.2051	21.9932	101.644	57.2651	641.246	549.604	71.5615	0.156652	23.9275	14.3196	984.964	98.4964	33.8375		9.7589	0.315747
2017-06-06 11:04:04	40	5268.45	53.1492	50.8992	22.1374	102.562	57.7719	360.701	387.792	93.0299	0.15804	23.8841	14.4444	985.008	98.5008	33.7941		19.226	0.305851
2017-06-06 12:04:04	41	5207.98	52.8176	50.5676	22.3612	99.787	56.3666	303.447	373.842	42.9369	0.147799	24.5469	13.8093	984.843	98.4843	34.4569		60.4757	0.331593
2017-06-06 13:04:04	42	5226.83	52.5033	50.2533	22.359	103.761	58.4399	526.738	485.437	64.4053	0.151966	23.8548	14.0099	984.804	98.4804	33.7648		-18.8531	0.31429
2017-06-06 14:04:04	43	5242.85	52.1577	49.9077	22.3335	108.086	60.684	297.721	320.835	0	0.156515	23.117	14.3969	984.651	98.4651	33.027		-16.0183	0.3456
2017-06-06 15:04:04	44	5177.99	51.7911	49.5411	22.3412	105.306	59.2407	435.131	438.009	50.093	0.147658	23.5806	14.1158	984.157	98.4157	33.4906		64.8566	0.366692
2017-06-06 16:04:04	45	5158.67	51.4397	49.1897	22.0806	101.286	57.0957	377.877	379.422	171.748	0.154097	24.0596	14.3772	983.873	98.3873	33.9696		19.3176	0.351379
2017-06-06 17:04:04	46	5132.84	51.0898	48.8398	21.8832	99.8109	56.2879	435.131	471.488	64.4053	0.157325	24.1602	14.3807	983.755	98.3755	34.0702		25.8315	0.349922
2017-06-06 18:04:04	47	5099.28	50.7025	48.4525	21.716	98.9696	55.8169	383.602	432.429	107.342	0.155435	24.1743	14.1585	983.718	98.3718	34.0843		33.5591	0.387207
2017-06-06 19:04:04	48	5117.54	50.288	48.038	21.4728	101.383	57.0268	177.488	281.777	35.7807	0.156193	23.551	13.9772	983.731	98.3731	33.461		-18.2562	0.414534
2017-06-06 20:04:04	49	5121.23	49.9159	47.6659	21.3354	105.564	59.1699	429.406	385.002	85.8738	0.161884	22.73	14.3932	983.735	98.3735	32.64		-3.6893	0.37214
2017-06-06 21:04:04	50	5092.21	49.621	47.371	21.1415	104.571	58.6147	480.934	457.538	121.654	0.158897	22.7356	14.2775	984.059	98.4059	32.6456		29.0222	0.294851
2017-06-06 22:04:04	51	5079.91	49.3237	47.0737	20.9504	103.845	58.1981	555.365	530.075	50.093	0.15588	22.6989	14.0905	984.373	98.4373	32.6089		12.302	0.29736
2017-06-06 23:04:04	52	5071.88	49.1131	46.8631	20.9228	105.895	59.2538	400.779	373.842	50.093	0.161446	22.3349	14.3998	984.817	98.4817	32.2449		8.0295	0.210521
2017-06-07 00:04:04	53	5056.97	48.8317	46.5817	20.9778	105.051	58.829	280.545	351.523	64.4053	0.159036	22.5199	14.3346	985.27	98.527	32.4299		14.9062	0.28148
2017-06-07 01:04:04	54	5008.41	48.4912	46.2412	21.1928	103.005	57.813	360.701	362.683	100.186	0.153885	23.0421	14.0963	985.506	98.5506	32.9521		48.5636	0.340473
2017-06-07 02:04:04	55	4984.94	48.122	45.872	21.4878	102.749	57.7397	360.701	387.792	64.4053	0.159712	23.3282	14.4005	985.736	98.5736	33.2382		23.4612	0.369141
2017-06-07 03:04:04	56	4954.08	47.7894	45.5394	21.4276	100.806	56.7171	332.074	334.784	14.3123	0.159643	23.6144	14.3542	985.7	98.57	33.5244		30.8635	0.332619
2017-06-07 04:04:04	57	4939.61	47.4555	45.2055	21.5004	99.5032	56.0532	395.053	385.002	35.7807	0.15525	23.9032	14.0871	985.642	98.5642	33.8132		14.4755	0.333898
2017-06-07 05:04:04	58	4921.69	47.1587	44.9087	21.5567	99.7444	56.1899	360.701	373.842	21.4684	0.160808	23.9067	14.3351	985.719	98.5719	33.8167		17.9172	0.296783
2017-06-07 06:04:04	59	4925.09	46.8966	44.6466	21.6308	100.425	56.5591	280.545	309.675	50.093	0.160926	23.8472	14.3121	986.04	98.604	33.7572		-3.4044	0.262118
2017-06-07 07:04:04	60	4894.51	46.6707	44.4207	21.7165	101.048	56.9005	349.25	376.632	21.4684	0.158904	23.8079	14.226	986.651	98.6651	33.7179		30.5786	0.225917
2017-06-07 08:04:04	61	4869	46.4438	44.1938	21.8434	100.173	56.4691	475.209	424.06	50.093	0.158218	24.0642	14.1962	987.152	98.7152	33.9742		25.5127	0.226943
2017-06-07 09:04:04	62	4836.39	46.232	43.982	21.9831	99.1577	55.9662	412.229	457.538	21.4684	0.16249	24.3569	14.4203	987.494	98.7494	34.2669		32.6097	0.211758
2017-06-07 10:04:04	63	4804.91	45.9299	43.6799	22.1326	97.0826	54.9095	566.816	491.017	50.093	0.161159	24.8521	14.3051	987.657	98.7657	34.7621		31.4806	0.302122
2017-06-07 11:04:04	64	4781.17	45.6529	43.4029	22.3361	97.3256	55.0743	337.799	407.321	35.7807	0.159715	24.9703	14.1413	987.58	98.758	34.8803		23.7393	0.276989
2017-06-07 12:04:04	65	4768.44	45.3655	43.1155	22.4406	97.8494	55.3678	366.426	354.313	50.093	0.162332	24.9578	14.2379	987.476	98.7476	34.8678		12.7326	0.287386
2017-06-07 13:04:04	66	4773.98	45.0372	42.7872	22.4708	99.6237	56.3018	423.68	387.792	42.9369	0.165263	24.6626	14.357	987.392	98.7392	34.5726		-5.544	0.328289
2017-06-07 14:04:04	67	4744.97	44.7211	42.4711	22.6089	100.266	56.6633	349.25	371.052	214.684	0.164275	24.6574	14.3512	987.36	98.736	34.5674		29.012	0.316086
2017-06-07 15:04:04	68	4707.2	44.3627	42.1127	22.3847	97.6764	55.267	486.66	435.219	200.372	0.161198	24.945	14.1457	987.514	98.7514	34.855		37.7706	0.358447
2017-06-07 16:04:04	69	4668.14	44.1	41.85	22.3009	95.9102	54.3264	452.307	401.741	164.591	0.15919	25.2029	13.9595	987.531	98.7531	35.1129		39.0625	0.262693
Average						102.987		364.995	416.261	77.0912	0.156123	23.4013			98.1043			22.9202	0.385321
Standard deviation						2.70008		291.03	177.474	54.8886	0.00399561	0.747371			0.24023			23.0407	0.0751395
Elevated radon 222Rn abundance, wet conditions, unreliable data [elevated methane conc. in building air?]
2017-06-07 18:48:07		8207.25	66.7873	64.5373	22.3482	100.856	56.9223	8920.19	6316.26	0	0.166998	24.3479	14.4433	987.366	98.7366	34.2579
2017-06-07 19:48:07		8171.17	66.3834	64.1334	21.9167	97.3021	54.9841	14250.5	11427.3	85.8738	0.161868	24.6379	14.1178	987.382	98.7382	34.5479
2017-06-07 20:48:07		8195.67	65.99	63.74	21.4485	100.408	56.5141	18487.3	16309.6	0	0.163619	23.7012	13.9994	987.512	98.7512	33.6112
2017-06-07 21:48:07		8177.51	65.4401	63.1901	21.4256	104.586	58.681	22666.9	20887.7	0	0.168678	22.9667	14.3622	987.333	98.7333	32.8767
2017-06-07 22:48:07		8136.89	65.0389	62.7889	21.4693	103.368	58.0577	26405.6	24428.1	207.528	0.166974	23.2076	14.3504	987.641	98.7641	33.1176
2017-06-07 23:48:07		8085.19	64.7009	62.4509	21.604	101.265	56.9911	28191.9	27217.9	0	0.162278	23.6787	14.1574	987.945	98.7945	33.5887
2017-06-08 00:48:07		8063.39	64.449	62.199	21.6325	102.051	57.4057	29886.6	29455.4	0	0.160084	23.5659	13.9854	987.865	98.7865	33.4759
2017-06-08 01:48:07		8051.76	64.1294	61.8794	21.7399	103.363	58.1097	32211.2	32036	0	0.165538	23.4284	14.3846	987.462	98.7462	33.3384
2017-06-08 02:48:07		7996.25	63.8646	61.6146	21.9152	101.447	57.1471	32634.8	32616.3	128.811	0.162958	23.8991	14.315	987.263	98.7263	33.8091
2017-06-08 03:48:07		7956.63	63.5574	61.3074	21.9683	100.009	56.4078	33510.8	33514.7	78.7176	0.160536	24.1937	14.1708	987.063	98.7063	34.1037
2017-06-08 04:48:07		7891.43	63.1662	60.9162	22.0046	98.0096	55.3705	34518.5	34954.2	93.0299	0.16342	24.5805	14.3546	986.919	98.6919	34.4905
2017-06-08 05:48:07		7876.51	62.9556	60.7056	21.976	97.7897	55.2501	34919.3	35428.5	0	0.160113	24.5972	13.9998	986.735	98.6735	34.5072
2017-06-08 06:48:07		7849.91	62.6392	60.3892	21.9159	100.078	56.4338	36356.3	36435.7	0	0.165029	24.1394	14.3259	987.287	98.7287	34.0494
2017-06-08 07:48:07		7792.77	62.2756	60.0256	21.9333	97.2065	54.9372	36379.3	36703.5	0	0.160688	24.6688	14.1311	987.797	98.7797	34.5788
2017-06-08 08:48:07		7716.4	61.9294	59.6794	21.5956	91.9175	52.1052	36322	37456.8	214.684	0.166726	25.388	14.4039	987.879	98.7879	35.298
2017-06-08 09:48:07		7669.59	61.4386	59.1886	22.0149	89.0765	50.6855	36688.4	37367.5	0	0.163697	26.2943	14.0216	988.004	98.8004	36.2043
2017-06-08 10:48:07		7705.22	61.11	58.86	22.0354	94.6389	53.6117	38142.7	38416.5	264.777	0.167816	25.2273	14.0735	987.708	98.7708	35.1373
2017-06-08 11:48:07		7722.4	60.8069	58.5569	22.1044	100.613	56.7489	39682.8	39599.4	0	0.164815	24.1966	13.9747	987.165	98.7165	34.1066
2017-06-08 12:48:07		7684.19	60.5364	58.2864	22.2108	102.891	57.9576	39167.5	40257.8	0	0.168521	23.886	14.3174	986.936	98.6936	33.796
2017-06-08 13:48:07		7613.03	72.9937	70.7437	22.2825	99.6972	56.3048	40535.9	40534	0	0.166358	24.5003	14.3111	986.578	98.6578	34.4103
2017-06-08 14:48:07		7555.25	73.6716	71.4216	22.4493	96.5284	54.6774	41119.9	42185.6	0	0.163359	25.2066	14.1376	986.067	98.6067	35.1166
2017-06-08 15:48:07	1	7474.82	73.288	71.038	22.2767	95.1969	53.9481	41263	41231.4	78.7176	0.167676	25.3167	14.2912	985.464	98.5464	35.2267
2017-06-08 16:48:07	2	7466.91	72.9919	70.7419	22.0772	96.0785	54.3736	41371.8	42230.2	0	0.170602	24.9923	14.3334	984.666	98.4666	34.9023		7.9074	0.296038
2017-06-08 17:48:07	3	7404.8	72.6686	70.4186	21.8411	97.6161	55.134	41950.1	42247	0	0.172305	24.5196	14.3747	984.165	98.4165	34.4296		62.1135	0.323357
2017-06-08 18:48:07	4	7355.19	72.2872	70.0372	21.6202	96.5256	54.5224	42516.9	43538.7	0	0.171089	24.5386	14.3157	983.671	98.3671	34.4486		49.608	0.381393
2017-06-08 19:48:07	5	7294.38	71.8249	69.5749	21.4228	94.7112	53.5368	42774.5	43371.3	0	0.170153	24.7124	14.1947	983.334	98.3334	34.6224		60.808	0.462284
2017-06-08 20:48:07	6	7286.06	71.377	69.127	21.1498	97.4627	54.9214	43673.4	44085.5	135.967	0.167567	23.9787	13.9731	983.524	98.3524	33.8887		8.3177	0.447886
2017-06-08 21:48:07	7	7290.82	70.8456	68.5956	20.9366	101.413	56.9338	44114.3	44523.5	85.8738	0.174156	23.102	14.3544	983.522	98.3522	33.012		-4.7607	0.531446
2017-06-08 22:48:07	8	7228.13	70.398	68.148	20.8366	100.599	56.4908	43644.8	44836	0	0.169009	23.1593	14.1395	983.653	98.3653	33.0693		62.6932	0.447522
2017-06-08 23:48:07	9	7210.19	70.124	67.874	20.6477	102.429	57.4011	44606.7	45120.5	100.186	0.166421	22.6844	14.0062	983.791	98.3791	32.5944		17.9376	0.274083
2017-06-09 00:48:07	10	7177.26	69.7279	67.4779	20.6343	102.061	57.2079	44973.1	45466.5	0	0.172705	22.7359	14.403	983.572	98.3572	32.6459		32.9318	0.396019
2017-06-09 01:48:07	11	7114.38	69.3677	67.1177	20.6945	99.3743	55.8258	45196.4	45778.9	0	0.171521	23.254	14.3677	983.474	98.3474	33.164		62.8832	0.36026
2017-06-09 02:48:07	12	7061.27	68.964	66.714	20.7495	97.1187	54.6637	45929.2	46189	0	0.16849	23.7042	14.2014	983.216	98.3216	33.6142		53.1074	0.403687
2017-06-09 03:48:07	13	7028.36	68.5644	66.3144	20.8059	96.1423	54.1662	46553.3	46788.9	193.216	0.168383	23.9302	14.1661	983.067	98.3067	33.8402		32.9047	0.39957
2017-06-09 04:48:07	14	6987.51	68.1919	65.9419	20.6286	95.5781	53.8374	45786.1	46233.7	0	0.174044	23.883	14.4347	983.091	98.3091	33.793		40.8563	0.372538
2017-06-09 05:48:07	15	6955.91	67.904	65.654	20.8672	93.49	52.7939	46725.1	47369.2	0	0.174061	24.4766	14.3996	983.348	98.3348	34.3866		31.6026	0.287929
2017-06-09 06:48:07	16	6884.32	67.6191	65.3691	20.8571	91.7161	51.8646	46622	47444.5	0	0.17287	24.8078	14.2648	983.668	98.3668	34.7178		71.5807	0.284852
2017-06-09 07:48:07	17	6876.83	67.2962	65.0462	20.8026	92.6708	52.3537	48333.9	48906.4	0	0.171842	24.5776	14.1532	984.028	98.4028	34.4876		7.4937	0.322925
2017-06-09 08:48:07	18	6832.26	66.9134	64.6634	20.8574	92.1059	52.0686	48786.2	49397.4	0	0.174729	24.7328	14.2887	984.166	98.4166	34.6428		44.5727	0.382749
2017-06-09 09:48:07	19	6788.5	66.539	64.289	20.9189	91.4278	51.7252	48345.4	49151.9	0	0.177061	24.9163	14.3568	984.64	98.464	34.8263		43.7622	0.374436
2017-06-09 10:48:07	20	6763.45	66.1517	63.9017	21.0014	91.9095	51.9926	49771	50764.4	0	0.177872	24.8928	14.3868	984.799	98.4799	34.8028		25.0481	0.387308
2017-06-09 11:48:07	21	6723.54	65.7882	63.5382	20.9962	91.5899	51.8243	50440.9	51166.2	0	0.176776	24.9504	14.3025	984.837	98.4837	34.8604		39.9068	0.36354
2017-06-09 12:48:07	22	6710.98	65.4311	63.1811	21.015	93.7744	52.9705	51855	52017.1	0	0.175019	24.5478	14.2012	984.828	98.4828	34.4578		12.5597	0.357048
2017-06-09 13:48:07	23	6653.23	65.0436	62.7936	21.0427	92.9097	52.5236	51706.2	52890.3	0	0.17579	24.7355	14.2305	984.676	98.4676	34.6455		57.7562	0.387554
2017-06-09 14:48:07	24	6617.84	64.6992	62.4492	21.2507	91.9572	52.0634	53372.3	53453.9	157.435	0.179427	25.0934	14.4094	984.304	98.4304	35.0034		35.3869	0.34438
2017-06-09 15:48:07	25	6563.07	64.3288	62.0788	21.3775	90.6075	51.3787	52582.2	53833.3	0	0.17838	25.463	14.35	983.713	98.3713	35.373		54.7722	0.370395
2017-06-09 16:48:07	26	6525.77	63.9151	61.6651	21.4374	91.0269	51.6095	53280.7	54714.9	0	0.17855	25.4306	14.3512	983.271	98.3271	35.3406		37.2925	0.413712
2017-06-09 17:48:07	27	6492.82	63.5955	61.3455	21.3851	91.921	52.069	54872.3	55303.5	300.558	0.177688	25.2127	14.3011	982.923	98.2923	35.1227		32.9556	0.319569
2017-06-09 18:48:07	28	6462.94	63.2697	61.0197	21.2706	92.4626	52.3318	55021.2	55666.2	0	0.176068	25.0126	14.2077	982.732	98.2732	34.9226		29.8733	0.32578
2017-06-09 19:48:07	29	6417.68	62.9145	60.6645	21.1683	93.087	52.6397	57099.5	57432.2	0	0.176116	24.8073	14.2107	982.692	98.2692	34.7173		45.2644	0.355235
2017-06-09 20:48:07	30	6391.61	62.5013	60.2513	21.0491	93.6649	52.9197	56658.7	57864.6	0	0.179673	24.5972	14.3883	982.729	98.2729	34.5072		26.0722	0.41317
2017-06-09 21:48:07	31	6331.52	62.1335	59.8835	20.9079	92.3136	52.1866	56063.2	57234.1	0	0.179308	24.7356	14.3679	983.013	98.3013	34.6456		60.0925	0.367802
2017-06-09 22:48:07	32	6310.01	61.7842	59.5342	20.7455	92.6323	52.3228	57941.1	58160.4	186.06	0.17724	24.5363	14.2767	983.635	98.3635	34.4463		21.5013	0.349346
2017-06-09 23:48:07	33	6276.49	61.3301	59.0801	20.5745	95.3394	53.7025	57494.6	58461.7	0	0.178203	23.8808	14.3217	984.306	98.4306	33.7908		33.5219	0.454021
2017-06-10 00:48:07	34	6257.59	60.8497	58.5997	20.469	96.1812	54.1201	58925.9	59393.5	0	0.175277	23.6354	14.1632	984.532	98.4532	33.5454		18.9039	0.480477
2017-06-10 01:48:07	35	6213.56	60.5319	58.2819	20.3904	95.2122	53.6001	58009.8	59513.4	0	0.179547	23.7459	14.3598	984.578	98.4578	33.6559		44.0267	0.317747
2017-06-10 02:48:07	36	6152.32	60.2384	57.9884	20.3568	92.1127	51.9776	58393.4	59281.9	0	0.179711	24.3009	14.3728	984.721	98.4721	34.2109		61.242	0.293538
2017-06-10 03:48:07	37	6126.18	59.905	57.655	20.4028	91.5128	51.673	58313.3	59167.5	114.498	0.1801	24.4566	14.4036	984.816	98.4816	34.3666		26.1434	0.333381
2017-06-10 04:48:07	38	6067.3	59.6158	57.3658	20.4829	89.7057	50.7431	59229.4	60227.7	0	0.1745	24.8799	14.104	984.881	98.4881	34.7899		58.8718	0.289242
2017-06-10 05:48:07	39	6098.45	59.3716	57.1216	20.4888	92.8844	52.4056	59910.7	61098.1	107.342	0.173463	24.2677	14.1199	985.287	98.5287	34.1777		-31.1449	0.24417
2017-06-10 06:48:07	40	6078.52	59.0514	56.8014	20.5378	96.0719	54.0768	60987.1	61801.1	0	0.170713	23.7145	13.9884	985.921	98.5921	33.6245		19.9314	0.320205
2017-06-10 07:48:07	41	6059.25	58.6726	56.4226	20.5852	97.9905	55.0845	62395.5	62836.2	0	0.179544	23.4072	14.3587	986.244	98.6244	33.3172		19.2667	0.378733
2017-06-10 08:48:07	42	6001.29	58.4091	56.1591	20.7179	95.1325	53.6226	62120.7	63405.3	0	0.175864	24.0417	14.1652	986.844	98.6844	33.9517		57.9665	0.263498
2017-06-10 09:48:07	43	5997.9	58.2334	55.9834	20.8279	95.654	53.9159	63494.8	64367.8	0	0.170373	24.0386	13.946	987.098	98.7098	33.9486		3.3874	0.175703
2017-06-10 10:48:07	44	5973.52	57.8371	55.5871	20.8679	98.7252	55.5232	63958.5	63954.9	0	0.179046	23.5157	14.36	987.276	98.7276	33.4257		24.3734	0.396315
2017-06-10 11:48:07	45	5916.53	57.3854	55.1354	20.8648	98.7323	55.5263	64731.5	65642.8	0	0.179758	23.5118	14.4257	987.228	98.7228	33.4218		56.9933	0.451692
2017-06-10 12:48:07	46	5861.77	57.0468	54.7968	20.8805	96.0279	54.121	65710.5	66198	0	0.177596	24.0143	14.3187	987.344	98.7344	33.9243		54.7587	0.338651
2017-06-10 13:48:07	47	5811.94	56.8645	54.6145	20.971	94.2607	53.2162	65727.7	66822.9	0	0.166787	24.4191	13.7758	987.138	98.7138	34.3291		49.8318	0.18227
2017-06-10 14:48:07	48	5833.4	56.5703	54.3203	21.1365	98.4548	55.4357	65722	66742	0	0.179041	23.789	14.395	986.595	98.6595	33.699		-21.4573	0.294224
2017-06-10 15:48:07	49	5770.11	56.2445	53.9945	21.3784	96.6117	54.5215	66849.9	68488.5	0	0.17789	24.3236	14.3832	986.271	98.6271	34.2336		63.2901	0.325747
2017-06-10 16:48:07	50	5713.51	55.9355	53.6855	21.5138	94.0458	53.2056	67359.4	68415.9	0	0.17767	24.9129	14.3835	985.909	98.5909	34.8229		56.5966	0.309036
2017-06-10 17:48:07	51	5666.39	55.6034	53.3534	21.5329	91.9859	52.1298	66935.8	68318.3	0	0.165597	25.3229	13.7395	985.637	98.5637	35.2329		47.1259	0.332111
2017-06-10 18:48:07	52	5677.89	55.3592	53.1092	21.3344	97.0403	54.7367	68704.9	70243.3	0	0.177305	24.2089	14.3305	985.21	98.521	34.1189		-11.5085	0.244229
2017-06-10 19:48:07	53	5634.37	54.9791	52.7291	20.6858	95.9742	54.0551	69437.8	70433	257.621	0.177516	23.8589	14.3564	985.094	98.5094	33.7689		43.5282	0.38008
2017-06-10 20:48:07	54	5600	54.6293	52.3793	21.2134	97.6198	55.0156	70663	70946.3	0	0.177106	24.0033	14.3529	985.155	98.5155	33.9133		34.3696	0.349786
2017-06-10 21:48:07	55	5526.5	54.3029	52.0529	21.1078	95.31	53.7902	69918.7	71269.9	0	0.173358	24.3382	14.16	985.166	98.5166	34.2482		73.4965	0.326382
2017-06-10 22:48:07	56	5516.15	54.0396	51.7896	20.9251	96.3476	54.2964	71258.4	71892.1	264.777	0.171824	23.9933	14.0732	985.693	98.5693	33.9033		10.3522	0.263321
2017-06-10 23:48:07	57	5511	53.5622	51.3122	20.7553	100.993	56.6785	72552.4	73225.6	0	0.170334	23.0223	14.0299	986.472	98.6472	32.9323		5.1507	0.477358
2017-06-11 00:48:07	58	5482.11	53.1407	50.8907	20.6041	103.179	57.7803	72655.4	73443.3	0	0.175268	22.5202	14.3176	986.822	98.6822	32.4302		28.8866	0.421559
2017-06-11 01:48:07	59	5447.38	52.9114	50.6614	20.5248	102.283	57.2995	72810	74500.6	0	0.172847	22.6051	14.2262	987.043	98.7043	32.5151		34.7324	0.229316
2017-06-11 02:48:07	60	5399.03	52.6459	50.3959	20.483	99.6708	55.9366	73222.3	74598.3	0	0.171586	23.0217	14.1782	987.351	98.7351	32.9317		48.3466	0.265439
2017-06-11 03:48:07	61	5365.16	52.3718	50.1218	20.5064	98.053	55.1011	72947.4	74545.3	0	0.176226	23.3287	14.4096	987.613	98.7613	33.2387		33.8677	0.27409
2017-06-11 04:48:07	62	5322.75	52.0832	49.8332	20.5723	95.9396	54.0147	73932.2	74746.1	150.279	0.176538	23.7683	14.426	987.699	98.7699	33.6783		42.4161	0.288683
2017-06-11 05:48:07	63	5285.95	51.8677	49.6177	20.6018	94.0256	53.0228	73291	74654.1	135.967	0.165432	24.1491	13.8336	988.061	98.8061	34.0591		36.8008	0.215453
2017-06-11 06:48:07	64	5283.28	51.5758	49.3258	20.5706	97.2028	54.6719	72930.3	74444.8	0	0.174107	23.5366	14.2546	988.718	98.8718	33.4466		2.6652	0.291919
2017-06-11 07:48:07	65	5252.22	51.2744	49.0244	20.625	96.0887	54.1028	75426.5	75976.5	0	0.17611	23.786	14.3642	989.218	98.9218	33.696		31.0635	0.301359
2017-06-11 08:48:07	66	5211.35	51.0377	48.7877	21.0167	97.6592	54.9978	75415.1	76498.2	0	0.176838	23.8319	14.3921	989.584	98.9584	33.7419		40.8664	0.236722
2017-06-11 09:48:07	67	5170.38	50.7947	48.5447	20.7623	93.5684	52.815	76514.4	77862.4	0	0.175039	24.3725	14.2961	989.94	98.994	34.2825		40.9682	0.242992
2017-06-11 10:48:07	68	5142.41	50.5709	48.3209	20.7513	92.4864	52.2476	76995.3	78601.7	0	0.174028	24.5691	14.2035	990.023	99.0023	34.4791		27.9778	0.223774
2017-06-11 11:48:07	69	5113.77	50.2213	47.9713	20.5062	93.2078	52.5778	78403.8	79246.2	0	0.175756	24.2213	14.2617	989.683	98.9683	34.1313		28.6357	0.349625
2017-06-11 12:48:07	70	5092.23	49.9434	47.6934	20.6795	94.4647	53.2669	78111.8	79483.3	0	0.178396	24.1333	14.3748	989.52	98.952	34.0433		21.5352	0.27787
2017-06-11 13:48:07	71	5055.73	49.8444	47.5944	20.6136	92.711	52.3389	79503	80624.4	0	0.17889	24.4082	14.4014	989.517	98.9517	34.3182		36.5024	0.099007
2017-06-11 14:48:07	72	5024.41	49.5779	47.3279	20.9471	90.096	51.0327	80041.2	80939.6	0	0.177397	25.2013	14.3271	989.37	98.937	35.1113		31.3246	0.266566
2017-06-11 15:48:07	73	4996.8	49.2308	46.9808	21.1978	89.8768	50.963	80756.9	82094.6	143.123	0.176541	25.4569	14.2681	989.093	98.9093	35.3669		27.6116	0.347084
2017-06-11 16:48:07	74	4959.17	48.8841	46.6341	21.2765	90.108	51.0985	81472.6	83179.9	0	0.175813	25.4771	14.2143	988.779	98.8779	35.3871		37.6282	0.346659
2017-06-11 17:48:07	75	4933.16	48.64	46.39	21.4226	90.6018	51.3838	82491.7	84583.2	0	0.176734	25.5018	14.2672	988.405	98.8405	35.4117		26.0078	0.244162
2017-06-11 18:48:07	76	4902.72	48.3944	46.1444	21.4011	91.2461	51.718	82342.8	84320.9	0	0.178958	25.3574	14.3684	987.962	98.7962	35.2674		30.4396	0.245585
2017-06-11 19:48:07	77	4872.49	48.1427	45.8927	21.2966	91.0304	51.586	83808.5	85735.4	0	0.179468	25.3123	14.3947	987.451	98.7451	35.2223		30.2259	0.251661
2017-06-11 20:48:07	78	4833.18	47.9045	45.6545	21.2378	91.3291	51.7319	85176.9	86368.7	0	0.178262	25.2047	14.3326	987.314	98.7314	35.1147		39.3135	0.238255
2017-06-11 21:48:07	79	4797.68	47.5698	45.3198	21.084	92.7888	52.468	84890.6	86600.3	0	0.177982	24.7934	14.3322	986.966	98.6966	34.7034		35.5055	0.334653
2017-06-11 22:48:07	80	4791.23	47.2353	44.9853	20.9251	94.1379	53.1433	86814.4	88118	0	0.177446	24.4034	14.3084	987.295	98.7295	34.3134		6.4426	0.334474
2017-06-11 23:48:07	81	4762.19	46.9109	44.6609	20.2766	93.5913	52.7333	86614	88436	0	0.174913	23.9499	14.1824	987.672	98.7672	33.8599		29.0425	0.324484
2017-06-12 00:48:07	82	4735.93	46.5435	44.2935	20.6739	97.0064	54.5902	87724.7	89172.5	0	0.175859	23.6603	14.2119	987.762	98.7762	33.5703		26.2621	0.367387
2017-06-12 01:48:07	83	4712.55	46.2338	43.9838	20.3911	96.7314	54.3908	87198	89945.3	0	0.178451	23.468	14.34	987.472	98.7472	33.378		23.3799	0.309621
2017-06-12 02:48:07	84	4685.25	45.9792	43.7292	20.5078	98.828	55.504	87953.7	89362.2	0	0.178139	23.1918	14.3336	987.984	98.7984	33.1018		27.2996	0.254677
2017-06-12 03:48:07	85	4660.25	45.7751	43.5251	20.3944	99.8918	56.033	89030.1	90179.7	0	0.177694	22.9071	14.3172	988.135	98.8135	32.8171		25.0007	0.204039
2017-06-12 04:48:07	86	4638.45	45.5634	43.3134	20.3264	100.237	56.1977	88234.3	90787.9	186.06	0.175393	22.7884	14.2213	988.143	98.8143	32.6984		21.7963	0.211698
2017-06-12 05:48:07	87	4609.17	45.3321	43.0821	20.0637	98.1987	55.0864	87587.3	89923	186.06	0.175058	22.9202	14.1995	988.694	98.8694	32.8302		29.2833	0.231316
2017-06-12 06:48:07	88	4566.56	45.0212	42.7712	20.3345	96.3253	54.1683	90123.7	91594.1	0	0.179904	23.4932	14.444	989.138	98.9138	33.4032		42.6128	0.310883
2017-06-12 07:48:07	89	4529.39	44.7766	42.5266	20.3737	94.0788	53.0064	87690.4	90684.6	0	0.177845	23.9425	14.3367	989.406	98.9406	33.8525		37.167	0.244628
Average						94.9737		62629	63556.3	32.8341	0.175679	24.2111			98.5656			33.6067	0.32989
Standard deviation						3.06263		8427.69	8573.11	77.0631	0.00359355	0.693527			0.181155			21.8548	0.070611
Radon 222Rn measurements at 1 L min-1 flow rate, wet conditions
2017-06-12 08:15:41	0.166667	4662.09	n.d.	n.d.	19.8564	93.4768	52.591	91186	91917.5	602.12	0.993473	23.6026	15.0433	989.512	98.9512	33.5126
2017-06-12 08:25:41	0.333333	4281.17	n.d.	n.d.	20.0324	94.2529	53.0298	87427	89136.3	0	0.999244	23.6124	13.9433	989.639	98.9639	33.5224
2017-06-12 08:35:41	0.5	4308.19	n.d.	n.d.	20.1411	95.0983	53.4914	85022.3	89253.4	0	0.999214	23.5505	13.6505	989.741	98.9741	33.4605
2017-06-12 08:45:41	0.666667	4319.15	n.d.	n.d.	20.1949	96.6028	54.2845	85640.7	88064.9	0	0.999244	23.3216	13.982	989.8	98.98	33.2316
2017-06-12 08:55:41	0.833333	4318.97	n.d.	n.d.	20.2297	97.7427	54.8838	84884.9	88182.1	300.558	0.999244	23.146	15.5311	989.804	98.9804	33.056
2017-06-12 09:05:41	1	4306.86	n.d.	n.d.	20.3118	97.6488	54.8517	87873.6	90123.9	0	0.999275	23.2339	14.2669	989.861	98.9861	33.1439
2017-06-12 09:15:41	1.17	4277.02	n.d.	n.d.	20.3945	96.898	54.4781	84129.2	87713.4	772.864	0.999305	23.4407	13.98	989.924	98.9924	33.3507
2017-06-12 09:25:41	1.33	4272.99	n.d.	n.d.	20.4419	96.6647	54.3663	85228.4	85621	429.369	0.999244	23.5239	13.8711	989.988	98.9988	33.4339
2017-06-12 09:35:41	1.5	4254.9	n.d.	n.d.	20.4607	97.3821	54.7432	87255.2	87361.9	0	0.999244	23.41	13.7931	989.914	98.9914	33.32
2017-06-12 09:45:41	1.67	4262.31	n.d.	n.d.	20.4771	99.0651	55.621	84094.8	86340.8	0	0.999244	23.1235	13.7304	989.826	98.9826	33.0335
2017-06-12 09:55:41	1.83	4269.19	n.d.	n.d.	20.4764	101.087	56.6698	88629.3	88901.9	0	0.999214	22.7693	13.6104	989.758	98.9758	32.6793
2017-06-12 10:05:41	2	4269.9	n.d.	n.d.	20.4898	102.972	57.649	84163.5	85621	386.432	0.999214	22.4582	15.133	989.693	98.9693	32.3682
2017-06-12 10:15:41	2.17	4277.95	n.d.	n.d.	20.5557	103.45	57.9106	85125.4	87713.4	0	0.999397	22.4334	14.4837	989.643	98.9643	32.3434
2017-06-12 10:25:41	2.33	4226.79	n.d.	n.d.	20.6415	103.84	58.1306	85984.2	86407.8	472.306	0.999183	22.4404	13.8914	989.468	98.9468	32.3504
2017-06-12 10:35:41	2.5	4245.97	n.d.	n.d.	20.6986	104.464	58.4657	83407.8	84951.5	0	0.999214	22.3842	13.6293	989.4	98.94	32.2942
Average					20.3602	98.7096	55.4111	86003.5	87820.7	197.577		23.0967			98.9732
Standard deviation					0.231426	3.60415	1.91213	2101.72	1881.5	270.108		0.469996			0.0172873
Methane and carbon dioxide long-term profiles in the presence of soil #1 (Experiment #10)
2017-06-18 19:10:08		2021.4	76.1318	73.8818	22.4102	110.226	61.8106	74.4303	64.1669	14.3123	0.160984	22.8337	14.1593	977.031	97.7031	32.7437
2017-06-18 20:10:08	1	2105.61	75.5494	73.2994	22.2889	106.944	60.0818	40.0779	50.2176	14.3123	0.159904	23.2682	14.2419	978.007	97.8007	33.1782		-84.2048	0.582398
2017-06-18 21:10:08	2	2180.84	75.0261	72.7761	22.0242	104.593	58.8064	74.4303	72.5365	28.6246	0.162524	23.4488	14.3758	978.711	97.8711	33.3588		-75.236	0.523337
2017-06-18 22:10:08	3	2260.36	74.4223	72.1723	21.7798	102.848	57.8498	114.508	103.225	7.15615	0.159792	23.5484	14.1925	979.095	97.9095	33.4584		-79.5186	0.603828
2017-06-18 23:10:08	4	2325.86	73.8073	71.5573	21.5937	102.66	57.7148	108.783	103.225	35.7807	0.154876	23.4297	13.8305	979.712	97.9712	33.3397		-65.4941	0.614972
2017-06-19 00:10:08	5	2412.17	73.2673	71.0173	21.5191	108.285	60.618	80.1557	108.805	7.15615	0.165311	22.4355	14.4454	980.189	98.0189	32.3455		-86.3105	0.539979
2017-06-19 01:10:08	6	2457.32	72.71	70.46	21.6318	106.717	59.8291	148.861	119.964	7.15615	0.157669	22.7814	14.1926	980.663	98.0663	32.6914		-45.1525	0.557367
2017-06-19 02:10:08	7	2484.22	72.0768	69.8268	21.6999	103.856	58.3582	108.783	119.964	0	0.15764	23.3123	14.2281	980.783	98.0783	33.2223		-26.8995	0.633139
2017-06-19 03:10:08	8	2516.82	71.4943	69.2443	21.7783	100.968	56.8709	114.508	136.703	0	0.161451	23.872	14.4442	980.73	98.073	33.782		-32.603	0.582525
2017-06-19 04:10:08	9	2550.74	71.056	68.806	21.8016	97.5093	55.0707	85.8811	92.0656	0	0.161001	24.5069	14.2954	980.731	98.0731	34.4169		-33.9152	0.438303
2017-06-19 05:10:08	10	2603.11	70.5864	68.3364	21.802	97.561	55.0978	125.959	133.914	14.3123	0.160782	24.4978	14.1348	981.053	98.1053	34.4078		-52.3715	0.469605
2017-06-19 06:10:08	11	2643.11	70.0389	67.7889	21.8292	97.8641	55.2613	188.939	156.233	14.3123	0.163989	24.465	14.2711	981.493	98.1493	34.375		-40.0018	0.54752
2017-06-19 07:10:08	12	2670.33	69.4883	67.2383	21.857	95.5818	54.073	120.234	128.334	7.15615	0.167236	24.9063	14.4015	981.816	98.1816	34.8163		-27.2217	0.550521
2017-06-19 08:10:08	13	2715.42	68.8697	66.6197	21.9005	94.1643	53.3385	40.0779	64.1669	14.3123	0.170101	25.2074	14.3974	982.49	98.249	35.1174		-45.0846	0.618598
2017-06-19 09:10:08	14	2733.89	68.354	66.104	22.0943	94.6372	53.6216	114.508	100.435	7.15615	0.161182	25.2752	13.7916	983.042	98.3042	35.1852		-18.4733	0.51571
2017-06-19 10:10:08	15	2803.59	67.827	65.577	22.148	99.5442	56.1994	125.959	108.805	14.3123	0.163211	24.4203	13.9171	983.237	98.3237	34.3303		-69.6988	0.527065
2017-06-19 11:10:08	16	2847.87	67.1988	64.9488	22.1575	102.639	57.816	91.6065	114.385	0	0.166866	23.8869	14.1886	983.157	98.3157	33.7969		-44.281	0.628131
2017-06-19 12:10:08	17	2911.32	66.5833	64.3333	21.9435	107.263	60.1767	160.311	147.863	21.4684	0.168086	22.9424	14.3207	983.491	98.3491	32.8524		-63.4494	0.61559
2017-06-19 13:10:08	18	2941.14	65.9136	63.6636	21.9822	107.537	60.3269	114.508	122.754	14.3123	0.16063	22.9286	14.0807	983.531	98.3531	32.8386		-29.8225	0.669601
2017-06-19 14:10:08	19	2957.8	65.3248	63.0748	22.0982	106.13	59.6203	114.508	114.385	35.7807	0.165052	23.2516	14.4168	983.507	98.3507	33.1616		-16.6626	0.588822
2017-06-19 15:10:08	20	2963.19	64.9074	62.6574	22.2995	102.626	57.8367	143.135	145.073	21.4684	0.162617	24.0018	14.3643	983.095	98.3095	33.9118		-5.3846	0.417381
2017-06-19 16:10:08	21	2993.15	64.4185	62.1685	22.4634	100.167	56.5844	108.783	114.385	7.15615	0.161707	24.5603	14.2584	982.956	98.2956	34.4703		-29.9649	0.488933
2017-06-19 17:10:08	22	3032.52	63.9248	61.6748	22.4015	99.7771	56.369	120.234	142.283	0	0.16064	24.5805	14.1654	983.144	98.3144	34.4905		-39.3643	0.493704
2017-06-19 18:10:08	23	3048.38	63.4276	61.1776	22.3479	98.2985	55.5858	108.783	103.225	7.15615	0.165196	24.8029	14.3624	983.339	98.3339	34.7129		-15.8657	0.497255
2017-06-19 19:10:08	24	3074.67	62.8813	60.6313	22.1788	98.5649	55.6935	131.684	150.653	0	0.167913	24.6201	14.3847	983.517	98.3517	34.5301		-26.2824	0.546274
2017-06-19 20:10:08	25	3104.56	62.3557	60.1057	22.0178	98.6902	55.7286	108.783	100.435	35.7807	0.168215	24.4684	14.345	983.695	98.3695	34.3784		-29.8937	0.525616
2017-06-19 21:10:08	26	3145.31	61.8256	59.5756	21.8699	99.228	55.9812	103.057	106.015	7.15615	0.167026	24.2531	14.2282	984.214	98.4214	34.1631		-40.7545	0.530065
2017-06-19 22:10:08	27	3157.96	61.3311	59.0811	21.7196	97.5391	55.0707	148.861	142.283	7.15615	0.160755	24.4348	13.8496	984.746	98.4746	34.3448		-12.6479	0.494535
2017-06-19 23:10:08	28	3206.14	60.7106	58.4606	21.5421	102.728	57.7397	131.684	136.703	7.15615	0.167893	23.3761	14.1793	985.773	98.5773	33.2861		-48.1771	0.620513
2017-06-20 00:10:08	29	3271.07	60.1749	57.9249	21.666	108.452	60.7351	125.959	133.914	0	0.168763	22.5274	14.3391	986.156	98.6156	32.4374		-64.9346	0.535674
2017-06-20 01:10:08	30	3266.84	59.6233	57.3733	21.9276	105.62	59.3206	103.057	103.225	14.3123	0.160411	23.2001	14.106	987.094	98.7094	33.1101		4.2318	0.551537
2017-06-20 02:10:08	31	3297.78	59.3292	57.0792	22.023	101.967	57.4393	108.783	122.754	7.15615	0.166034	23.8954	14.4497	986.778	98.6778	33.8054		-30.9414	0.29414
2017-06-20 03:10:08	32	3302.78	58.907	56.657	22.0206	101.347	57.1157	91.6065	108.805	28.6246	0.160183	24.0011	14.0361	986.45	98.645	33.9111		-4.9981	0.422245
2017-06-20 04:10:08	33	3347.72	58.4573	56.2073	22.0024	104.389	58.696	125.959	114.385	28.6246	0.15605	23.4657	13.8911	986.7	98.67	33.3757		-44.9423	0.449666
2017-06-20 05:10:08	34	3385.79	57.9146	55.6646	22.0414	106.632	59.8694	74.4303	86.4859	35.7807	0.160269	23.1237	14.2586	986.638	98.6638	33.0337		-38.0622	0.54269
2017-06-20 06:10:08	35	3379.07	57.4534	55.2034	22.1075	103.685	58.3506	166.037	145.073	21.4684	0.160976	23.6685	14.3883	986.78	98.678	33.5785		6.7207	0.461165
2017-06-20 07:10:08	36	3404.74	57.0262	54.7762	22.1586	100.984	56.9533	108.783	111.595	14.3123	0.160203	24.1747	14.3259	987.232	98.7232	34.0847		-25.6755	0.427279
2017-06-20 08:10:08	37	3412.51	56.5626	54.3126	21.6615	97.2573	54.9125	97.332	103.225	14.3123	0.157914	24.4386	14.1625	987.499	98.7499	34.3486		-7.7718	0.463597
2017-06-20 09:10:08	38	3427.27	56.1297	53.8797	22.3251	96.8994	54.8491	131.684	133.914	28.6246	0.161129	25.0396	14.2767	987.724	98.7724	34.9496		-14.7569	0.432854
2017-06-20 10:10:08	39	3442.24	55.6701	53.4201	22.3948	95.686	54.2259	80.1557	119.964	21.4684	0.165332	25.3195	14.3997	987.923	98.7923	35.2295		-14.9706	0.459555
2017-06-20 11:10:08	40	3472.28	55.2827	53.0327	22.3493	95.8916	54.3255	80.1557	80.9062	28.6246	0.167163	25.245	14.3451	988.012	98.8012	35.155		-30.0395	0.387435
2017-06-20 12:10:08	41	3496.71	54.8029	52.5529	21.8081	96.3738	54.4783	171.762	122.754	21.4684	0.16933	24.7199	14.3786	987.855	98.7855	34.6299		-24.431	0.479799
2017-06-20 13:10:08	42	3516.08	54.2401	51.9901	22.2677	97.5595	55.1842	114.508	111.595	7.15615	0.167465	24.8731	14.2443	987.52	98.752	34.7831		-19.3685	0.562841
2017-06-20 14:10:08	43	3534.73	53.8639	51.6139	22.4451	96.5954	54.7118	97.332	119.964	14.3123	0.167976	25.191	14.2459	987.166	98.7166	35.101		-18.6496	0.376173
2017-06-20 15:10:08	44	3536.31	53.4325	51.1825	22.7436	94.6911	53.7658	80.1557	106.015	14.3123	0.170793	25.7822	14.3789	986.813	98.6813	35.6922		-1.5801	0.431372
2017-06-20 16:10:08	45	3529.34	52.8303	50.5803	22.8286	93.4237	53.1142	97.332	83.696	7.15615	0.166273	26.0904	14.0415	986.315	98.6315	36.0004		6.9715	0.602193
2017-06-20 17:10:08	46	3598.88	52.5029	50.2529	22.7429	99.4293	56.2507	108.783	114.385	0	0.173212	24.9109	14.3124	985.806	98.5806	34.8209		-69.5427	0.327407
2017-06-20 18:10:08	47	3632.34	52.0558	49.8058	22.7004	101.707	57.434	91.6065	89.2758	21.4684	0.168715	24.4759	14.1803	985.325	98.5325	34.3859		-33.4643	0.447141
2017-06-20 19:10:08	48	3641.07	51.589	49.339	22.6786	100.858	56.9861	125.959	119.964	0	0.16904	24.6074	14.249	984.944	98.4944	34.5174		-8.7246	0.466825
2017-06-20 20:10:08	49	3641.19	51.1776	48.9276	22.5862	98.8779	55.9332	108.783	114.385	28.6246	0.165875	24.8869	14.0764	984.579	98.4579	34.7969		-0.1221	0.411331
2017-06-20 21:10:08	50	3696.1	50.7681	48.5181	22.3894	103.054	58.0774	131.684	136.703	28.6246	0.167717	23.9994	14.1387	984.645	98.4645	33.9094		-54.9113	0.409493
2017-06-20 22:10:08	51	3739.1	50.2344	47.9844	22.217	108.406	60.8266	120.234	100.435	14.3123	0.166476	22.9736	14.1884	984.652	98.4652	32.8836		-42.9958	0.533717
2017-06-20 23:10:08	52	3752.13	49.7541	47.5041	22.1219	107.689	60.4345	74.4303	103.225	28.6246	0.163791	23.0148	14.216	985.517	98.5517	32.9248		-13.031	0.480357
2017-06-21 00:10:08	53	3752.23	49.2476	46.9976	21.9261	104.762	58.8743	125.959	122.754	7.15615	0.166353	23.3421	14.3823	986.054	98.6054	33.2521		-0.1018	0.506508
2017-06-21 01:10:08	54	3768.03	48.7746	46.5246	21.7941	103.179	58.0247	137.41	147.863	0	0.167014	23.5035	14.4287	985.901	98.5901	33.4135		-15.8013	0.472944
2017-06-21 02:10:08	55	3754.08	48.3646	46.1146	21.6885	99.3398	56.0046	114.508	86.4859	14.3123	0.161999	24.0859	14.1434	985.972	98.5972	33.9959		13.9499	0.410043
2017-06-21 03:10:08	56	3793.72	48.0394	45.7894	21.6668	101.932	57.3507	91.6065	111.595	14.3123	0.164036	23.6143	14.0861	985.606	98.5606	33.5243		-39.6423	0.325178
2017-06-21 04:10:08	57	3842.75	47.6269	45.3769	21.6482	106.234	59.5821	120.234	94.8555	7.15615	0.161261	22.8739	14.0187	985.23	98.523	32.7839		-49.0282	0.41245
2017-06-21 05:10:08	58	3857.8	47.1785	44.9285	21.7112	108.48	60.7594	114.508	108.805	14.3123	0.161655	22.5592	14.2303	984.887	98.4887	32.4692		-15.0452	0.448454
2017-06-21 06:10:08	59	3848.23	46.7369	44.4869	21.8601	105.153	59.0647	103.057	103.225	0	0.158294	23.2236	14.1853	984.85	98.485	33.1336		9.5724	0.441549
2017-06-21 07:10:08	60	3854.96	46.4065	44.1565	21.9135	101.998	57.4341	91.6065	94.8555	7.15615	0.163121	23.8022	14.4469	985.116	98.5116	33.7122		-6.7342	0.33039
2017-06-21 08:10:08	61	3848.3	46.2015	43.9515	21.9551	98.7595	55.7529	131.684	139.493	0	0.162611	24.4055	14.3707	985.286	98.5286	34.3155		6.663	0.205072
2017-06-21 09:10:08	62	3854.5	45.8864	43.6364	22.0127	97.4893	55.0999	108.783	111.595	0	0.163913	24.6814	14.3088	985.422	98.5422	34.5914		-6.2019	0.315095
2017-06-21 10:10:08	63	3884.21	45.5566	43.3066	21.9582	99.0277	55.8936	131.684	119.964	35.7807	0.163491	24.36	14.195	985.506	98.5506	34.27		-29.7105	0.329831
2017-06-21 11:10:08	64	3906.57	45.099	42.849	21.8133	101.001	56.8949	97.332	108.805	0	0.164871	23.8945	14.2402	985.534	98.5534	33.8045		-22.3592	0.457555
2017-06-21 12:10:08	65	3913.01	44.6109	42.3609	21.8989	101.457	57.149	74.4303	83.696	0	0.167728	23.8842	14.3943	985.611	98.5611	33.7942		-6.4426	0.488069
2017-06-21 13:10:08	66	3942.86	44.2934	42.0434	22.1221	102.136	57.5464	91.6065	103.225	0	0.166012	23.9455	14.3134	985.644	98.5644	33.8555		-29.8496	0.317536
2017-06-21 14:10:08	67	3967.18	44.0016	41.7516	22.3891	103.155	58.1298	85.8811	86.4859	0	0.16561	23.9819	14.3481	985.454	98.5454	33.8919		-24.3191	0.2918
2017-06-21 15:10:08	68	3945.69	43.6818	41.4318	22.7243	102.131	57.6599	91.6065	94.8555	0	0.160771	24.4209	14.1814	985.067	98.5067	34.3309		21.4877	0.31979
2017-06-21 16:10:08	69	3953.34	43.3402	41.0902	22.9721	101.559	57.4075	91.6065	111.595	0	0.160517	24.7127	14.2268	984.933	98.4933	34.6227		-7.6497	0.341643
2017-06-21 17:10:08	70	3947.44	42.8535	40.6035	23.1526	99.4097	56.3155	74.4303	78.1163	28.6246	0.16313	25.2322	14.3937	984.817	98.4817	35.1422		5.9068	0.486671
2017-06-21 18:10:08	71	3949.35	42.4548	40.2048	23.2307	98.2908	55.7427	108.783	100.435	21.4684	0.163918	25.4941	14.3782	984.627	98.4627	35.4041		-1.9124	0.398722
2017-06-21 19:10:08	72	3947.39	42.0977	39.8477	23.1917	97.1801	55.1526	45.8033	53.0075	21.4684	0.160015	25.6672	14.0871	984.509	98.4509	35.5772		1.9531	0.357091
2017-06-21 20:10:08	73	4006.52	41.8708	39.6208	22.9113	101.593	57.4141	120.234	103.225	7.15615	0.163024	24.6597	14.0885	984.458	98.4458	34.5697		-59.1295	0.226909
2017-06-21 21:10:08	74	4032.37	41.6229	39.3729	22.7741	104.177	58.7375	114.508	119.964	28.6246	0.163963	24.1088	14.2568	984.582	98.4582	34.0188		-25.8484	0.24789
2017-06-21 22:10:08	75	4045.81	41.2188	38.9688	22.6929	103.353	58.2918	57.2541	75.3264	0	0.165595	24.1861	14.4018	984.732	98.4732	34.0961		-13.4413	0.40412
2017-06-21 23:10:08	76	4049.02	40.8281	38.5781	22.515	101.826	57.4606	103.057	111.595	14.3123	0.165094	24.3101	14.365	985.297	98.5297	34.2201		-3.2043	0.39063
2017-06-22 00:10:08	77	4069.58	40.4057	38.1557	22.3156	100.728	56.8495	103.057	92.0656	0	0.165582	24.3445	14.3941	985.607	98.5607	34.2545		-20.5621	0.422448
2017-06-22 01:10:08	78	4051.39	40.0632	37.8132	22.2694	97.1753	54.9833	74.4303	80.9062	7.15615	0.16428	24.9446	14.264	985.929	98.5929	34.8546		18.1851	0.342431
2017-06-22 02:10:08	79	4048.71	39.775	37.525	22.1901	95.7375	54.2157	34.3525	66.9568	14.3123	0.15906	25.1463	13.8237	986.042	98.6042	35.0563		2.6889	0.288293
2017-06-22 03:10:08	80	4130.62	39.3884	37.1384	21.9825	102.763	57.8459	160.311	136.703	0	0.166993	23.726	14.1666	985.982	98.5982	33.636		-81.9091	0.386503
2017-06-22 04:10:08	81	4164.38	38.8826	36.6326	21.8667	109.031	61.0777	85.8811	94.8555	7.15615	0.167585	22.5952	14.3186	986.045	98.6045	32.5052		-33.766	0.505855
2017-06-22 05:10:08	82	4161.92	38.4146	36.1646	21.8443	106.621	59.8232	91.6065	83.696	28.6246	0.161416	22.9682	14.1665	985.784	98.5784	32.8782		2.4583	0.468038
2017-06-22 06:10:08	83	4147.09	38.0767	35.8267	21.882	103.73	58.3291	97.332	89.2758	0	0.164656	23.4806	14.3569	985.431	98.5431	33.3906		14.8316	0.337906
2017-06-22 07:10:08	84	4158.4	37.7913	35.5413	21.9794	102.476	57.6959	57.2541	78.1163	21.4684	0.165078	23.7727	14.3886	985.566	98.5566	33.6827		-11.3085	0.285361
2017-06-22 08:10:08	85	4162.36	37.5034	35.2534	21.9832	101.793	57.3406	125.959	103.225	7.15615	0.163966	23.8937	14.3093	985.784	98.5784	33.8037		-3.9571	0.28792
2017-06-22 09:10:08	86	4179.79	37.2381	34.9881	21.925	103.402	58.1671	80.1557	75.3264	7.15615	0.163726	23.5708	14.2933	986.028	98.6028	33.4808		-17.4289	0.265252
2017-06-22 10:10:08	87	4198.93	36.8504	34.6004	21.9287	103.725	58.3357	108.783	89.2758	14.3123	0.160219	23.519	14.1645	986.051	98.6051	33.429		-19.1447	0.387698
2017-06-22 11:10:08	88	4217.8	36.514	34.264	22.0594	104.224	58.6217	103.057	103.225	14.3123	0.162368	23.5389	14.2923	985.805	98.5805	33.4489		-18.8667	0.336398
2017-06-22 12:10:08	89	4217.87	36.2879	34.0379	22.2005	104.181	58.6273	68.7049	66.9568	7.15615	0.162962	23.6584	14.3991	985.739	98.5739	33.5684		-0.0746	0.22613
2017-06-22 13:10:08	90	4223.07	36.0631	33.8131	22.3961	104.513	58.8387	74.4303	69.7467	7.15615	0.161423	23.7568	14.3349	985.547	98.5547	33.6668		-5.1947	0.224765
2017-06-22 14:10:08	91	4204.16	35.7989	33.5489	22.5223	103.547	58.3599	68.7049	78.1163	0	0.159696	24.0197	14.3219	984.92	98.492	33.9297		18.9039	0.264185
2017-06-22 15:10:08	92	4201.86	35.5038	33.2538	22.4919	100.615	56.824	131.684	100.435	14.3123	0.157892	24.5036	14.1956	984.444	98.4444	34.4136		2.299	0.295182
2017-06-22 16:10:08	93	4222.84	35.1994	32.9494	22.3935	101.509	57.2722	103.057	92.0656	7.15615	0.160731	24.2694	14.2767	984.08	98.408	34.1794		-20.9791	0.304367
2017-06-22 17:10:08	94	4233.72	34.8882	32.6382	22.2691	101.744	57.3706	91.6065	106.015	7.15615	0.163034	24.1302	14.3775	983.547	98.3547	34.0402		-10.8745	0.311197
2017-06-22 18:10:08	95	4242.3	34.5427	32.2927	22.1592	102.535	57.7621	62.9795	80.9062	7.15615	0.162807	23.906	14.3286	982.74	98.274	33.816		-8.5822	0.345516
2017-06-22 19:10:08	96	4268.14	34.1695	31.9195	22.0321	103.631	58.3078	68.7049	75.3264	14.3123	0.163406	23.6175	14.3864	982.156	98.2156	33.5275		-25.8382	0.373208
2017-06-22 20:10:08	97	4265.33	33.814	31.564	21.9016	101.917	57.3895	74.4303	83.696	7.15615	0.160187	23.8066	14.2272	981.784	98.1784	33.7166		2.811	0.355429
2017-06-22 21:10:08	98	4271.83	33.4993	31.2493	21.7911	101.319	57.0564	108.783	94.8555	14.3123	0.160758	23.8212	14.2064	981.589	98.1589	33.7312		-6.5003	0.314765
2017-06-22 22:10:08	99	4270.61	33.1819	30.9319	21.8821	100.935	56.8739	131.684	111.595	0	0.166513	23.9616	14.5284	981.268	98.1268	33.8716		1.2174	0.317425
2017-06-22 23:10:08	100	4272.82	32.9648	30.7148	21.9063	99.6731	56.2205	120.234	108.805	7.15615	0.159553	24.2033	14.0286	981.183	98.1183	34.1133		-2.2143	0.217055
2017-06-23 00:10:08	101	4302.1	32.6629	30.4129	21.8671	104.152	58.5454	103.057	103.225	28.6246	0.15694	23.3973	13.9212	981.024	98.1025	33.3073		-29.2799	0.301867
2017-06-23 01:10:08	102	4315.03	32.3177	30.0677	21.8939	107.544	60.3123	85.8811	72.5365	7.15615	0.158866	22.857	14.1661	980.382	98.0382	32.767		-12.9259	0.345279
2017-06-23 02:10:08	103	4317.63	32.0208	29.7708	21.9129	106.765	59.9123	91.6065	86.4859	0	0.160065	22.9994	14.3442	979.897	97.9897	32.9094		-2.6007	0.296859
2017-06-23 03:10:08	104	4321.24	31.8009	29.5509	21.8538	105.872	59.4365	85.8811	69.7467	28.6246	0.160022	23.0993	14.4111	979.125	97.9125	33.0093		-3.6147	0.219902
2017-06-23 04:10:08	105	4314.85	31.5434	29.2934	21.8226	103.172	58.0271	28.627	53.0075	7.15615	0.158113	23.5276	14.3415	978.686	97.8686	33.4376		6.3918	0.257533
2017-06-23 05:10:08	106	4306.2	31.2743	29.0243	21.7245	101.359	57.0638	68.7049	80.9062	28.6246	0.156954	23.7604	14.2486	978.315	97.8315	33.6704		8.65	0.269023
2017-06-23 06:10:08	107	4303.1	31.0901	28.8401	21.5774	98.0527	55.3118	45.8033	36.2683	21.4684	0.153187	24.2256	13.8931	978.047	97.8047	34.1356		3.0992	0.184278
2017-06-23 07:10:08	108	4348.6	30.8913	28.6413	21.447	104.034	58.3993	57.2541	64.1669	28.6246	0.165809	23.0768	14.4644	977.885	97.7885	32.9868		-45.4915	0.198768
2017-06-23 08:10:08	109	4339.8	30.6642	28.4142	21.5067	104.936	58.8793	34.3525	58.5872	0	0.163023	22.9743	14.4101	977.75	97.775	32.8843		8.7924	0.227087
2017-06-23 09:10:08	110	4330.5	30.41	28.16	21.5452	102.115	57.4221	74.4303	72.5365	7.15615	0.159706	23.4837	14.29	977.926	97.7926	33.3937		9.3011	0.254203
2017-06-23 10:10:08	111	4340.55	30.078	27.828	21.6015	101.433	57.0779	62.9795	55.7973	7.15615	0.15864	23.6475	14.1874	977.878	97.7878	33.5575		-10.047	0.332
2017-06-23 11:10:08	112	4338.57	29.8413	27.5913	21.5087	101.216	56.9467	91.6065	103.225	0	0.161837	23.6095	14.3411	977.992	97.7992	33.5195		1.9836	0.236705
2017-06-23 12:10:08	113	4328.14	29.5585	27.3085	21.5628	99.9458	56.2961	74.4303	75.3264	7.15615	0.163378	23.8761	14.4045	977.643	97.7643	33.7861		10.4268	0.282793
2017-06-23 13:10:08	114	4333.76	29.2807	27.0307	21.5796	98.3858	55.486	74.4303	80.9062	14.3123	0.159117	24.1675	14.1211	977.753	97.7753	34.0775		-5.6186	0.277802
2017-06-23 14:10:08	115	4375.67	29.1168	26.8668	21.4245	102.709	57.7062	68.7049	72.5365	0	0.163001	23.2832	14.1871	977.519	97.7519	33.1932		-41.9176	0.163916
2017-06-23 15:10:08	116	4379.95	28.9102	26.6602	21.4149	104.487	58.6276	57.2541	66.9568	7.15615	0.16087	22.9745	14.2089	976.726	97.6726	32.8845		-4.2724	0.206606
2017-06-23 16:10:08	117	4378.01	28.6769	26.4269	21.3696	103.176	57.9377	97.332	83.696	14.3123	0.164888	23.1587	14.4474	976.917	97.6917	33.0687		1.9395	0.23323
2017-06-23 17:10:08	118	4360.22	28.4932	26.2432	21.2751	100.917	56.7445	97.332	78.1163	21.4684	0.163801	23.4695	14.3878	976.521	97.6521	33.3795		17.785	0.183787
2017-06-23 18:10:08	119	4364.86	28.2305	25.9805	21.2221	100.432	56.482	91.6065	100.435	14.3123	0.165084	23.5101	14.3795	976.502	97.6502	33.4201		-4.6421	0.262693
2017-06-23 19:10:08	120	4381.23	27.9617	25.7117	21.3781	100.581	56.5903	120.234	108.805	7.15615	0.163471	23.6131	14.2644	976.634	97.6634	33.5231		-16.3642	0.268795
2017-06-23 20:10:08	121	4399.63	27.7292	25.4792	21.3851	102.213	57.4405	91.6065	86.4859	14.3123	0.161874	23.3359	14.1761	977.51	97.751	33.2459		-18.4055	0.232476
2017-06-23 21:10:08	122	4393.91	27.5254	25.2754	21.3101	102.743	57.7006	74.4303	86.4859	7.15615	0.164794	23.1835	14.3747	978.946	97.8946	33.0935		5.7272	0.203768
2017-06-23 22:10:08	123	4401.85	27.262	25.012	21.3744	99.876	56.2227	91.6065	69.7467	7.15615	0.164301	23.7338	14.3462	980.118	98.0118	33.6438		-7.9414	0.263439
2017-06-23 23:10:08	124	4420.96	27.0027	24.7527	21.3809	100.658	56.6308	51.5287	86.4859	0	0.165795	23.6019	14.3677	981.405	98.1405	33.5119		-19.1074	0.25927
2017-06-24 00:10:08	125	4415.83	26.7376	24.4876	21.4643	100.543	56.5875	62.9795	61.3771	0	0.165295	23.6905	14.3662	982.438	98.2438	33.6005		5.1304	0.265084
2017-06-24 01:10:08	126	4399.15	26.4439	24.1939	21.5126	98.2233	55.3883	68.7049	58.5872	0	0.162633	24.1418	14.2428	982.966	98.2966	34.0518		16.6761	0.293698
2017-06-24 02:10:08	127	4385.43	26.1617	23.9117	21.5411	95.4313	53.9355	34.3525	47.4277	14.3123	0.157704	24.6757	13.8774	982.909	98.2909	34.5857		13.7228	0.282217
2017-06-24 03:10:08	128	4441.66	25.9382	23.6882	21.8887	102.86	57.8778	74.4303	61.3771	0	0.171268	23.634	14.5152	983.404	98.3404	33.544		-56.2338	0.223478
2017-06-24 04:10:08	129	4409.45	25.7235	23.4735	21.6146	98.2198	55.4061	34.3525	41.848	0	0.166995	24.226	14.3863	983.678	98.3678	34.136		32.2063	0.214791
2017-06-24 05:10:08	130	4403.89	25.5637	23.3137	21.667	95.1421	53.8077	62.9795	75.3264	0	0.16755	24.833	14.3659	984.052	98.4052	34.743		5.5677	0.159738
2017-06-24 06:10:08	131	4396.92	25.4545	23.2045	21.7135	93.3558	52.8807	51.5287	72.5365	21.4684	0.167693	25.2083	14.2875	984.545	98.4545	35.1183		6.9648	0.109244
2017-06-24 07:10:08	132	4395.19	25.2998	23.0498	21.7317	91.9764	52.1605	80.1557	58.5872	21.4684	0.160041	25.4887	13.7803	985.161	98.5161	35.3987		1.7293	0.154619
2017-06-24 08:10:08	133	4446.02	25.0451	22.7951	21.7701	97.9943	55.3181	62.9795	58.5872	0	0.169162	24.3934	14.1822	985.577	98.5577	34.3034		-50.8287	0.254746
2017-06-24 09:10:08	134	4489.55	24.8088	22.5588	21.8497	102.948	57.9157	91.6065	80.9062	21.4684	0.171908	23.5877	14.3778	986.346	98.6346	33.4977		-43.5248	0.236255
2017-06-24 10:10:08	135	4476.29	24.6374	22.3874	21.9513	102.901	57.9118	91.6065	78.1163	7.15615	0.169152	23.6772	14.3495	986.845	98.6845	33.5872		13.2582	0.171466
2017-06-24 11:10:08	136	4450.49	24.434	22.184	22.1131	99.6441	56.2449	68.7049	69.7467	0	0.165125	24.3746	14.2486	987.083	98.7083	34.2846		25.8009	0.203411
2017-06-24 12:10:08	137	4408.96	24.3202	22.0702	22.2607	95.0151	53.8498	45.8033	50.2176	0	0.16645	25.3379	14.2763	987.363	98.7363	35.2479		41.5276	0.113777
2017-06-24 13:10:08	138	4417.71	24.1724	21.9224	22.3509	93.7584	53.2064	34.3525	55.7973	7.15615	0.17015	25.6478	14.3959	987.683	98.7683	35.5578		-8.7484	0.147798
2017-06-24 14:10:08	139	4427.12	23.949	21.699	22.4049	94.5467	53.6299	57.2541	55.7973	14.3123	0.172513	25.5413	14.4362	987.872	98.7872	35.4513		-9.4129	0.223418
2017-06-24 15:10:08	140	4458.91	23.7285	21.4785	22.3917	97.5181	55.1854	57.2541	66.9568	7.15615	0.164699	24.9793	13.9353	987.828	98.7828	34.8893		-31.7858	0.220495
2017-06-24 16:10:08	141	4501.94	23.4426	21.1926	22.3079	103.962	58.5342	74.4303	61.3771	7.15615	0.17081	23.7805	14.3271	987.743	98.7743	33.6905		-43.0332	0.285852
2017-06-24 17:10:08	142	4495.44	23.2034	20.9534	22.2918	103.12	58.0924	91.6065	64.1669	21.4684	0.166912	23.9112	14.2188	987.79	98.779	33.8212		6.4969	0.239188
2017-06-24 18:10:08	143	4504.07	22.9705	20.7205	22.1167	102.617	57.7962	45.8033	64.1669	28.6246	0.166806	23.8582	14.221	987.896	98.7896	33.7682		-8.6263	0.232917
2017-06-24 19:10:08	144	4509.07	22.6829	20.4329	21.896	102.665	57.778	51.5287	61.3771	7.15615	0.170584	23.6732	14.4511	987.919	98.7919	33.5832		-4.9981	0.287657
2017-06-24 20:10:08	145	4490.83	22.4201	20.1701	21.7376	98.0838	55.3587	57.2541	64.1669	28.6246	0.168991	24.3509	14.3946	988.416	98.8416	34.2609		18.2393	0.262753
2017-06-24 21:10:08	146	4490.76	22.222	19.972	21.4783	96.8538	54.6669	85.8811	78.1163	14.3123	0.170867	24.3618	14.363	989.014	98.9014	34.2718		0.0645	0.198166
2017-06-24 22:10:08	147	4507.95	22.0676	19.8176	21.3035	98.9405	55.7215	57.2541	64.1669	0	0.171828	23.841	14.3504	989.687	98.9687	33.751		-17.1848	0.154366
2017-06-24 23:10:08	148	4514.1	21.8509	19.6009	21.4251	99.2058	55.8835	80.1557	103.225	14.3123	0.1712	23.8942	14.3488	990.294	99.0294	33.8042		-6.151	0.216647
2017-06-25 00:10:08	149	4527.62	21.6423	19.3923	21.4487	97.9609	55.2391	45.8033	47.4277	7.15615	0.170311	24.1364	14.2959	990.883	99.0883	34.0464		-13.5193	0.208615
2017-06-25 01:10:08	150	4513.25	21.4774	19.2274	21.2991	96.7925	54.6007	74.4303	83.696	7.15615	0.1696	24.2248	14.2564	991.229	99.1229	34.1348		14.367	0.16489
2017-06-25 02:10:08	151	4520.29	21.3674	19.1174	21.5611	96.3565	54.4229	80.1557	55.7973	7.15615	0.170122	24.5211	14.2652	991.011	99.1011	34.4311		-7.0428	0.110022
2017-06-25 03:10:08	152	4492.23	21.2358	18.9858	21.601	94.6978	53.5629	40.0779	47.4277	7.15615	0.174889	24.862	14.5378	990.797	99.0797	34.772		28.066	0.131614
2017-06-25 04:10:08	153	4492.3	21.1579	18.9079	21.6094	93.5763	52.9772	68.7049	58.5872	14.3123	0.167065	25.0807	14.0077	990.433	99.0433	34.9907		-0.0678	0.077865
2017-06-25 05:10:08	154	4536.15	20.9784	18.7284	21.5911	99.0216	55.8198	40.0779	50.2176	7.15615	0.166758	24.0631	14.0002	990.402	99.0402	33.9731		-43.8504	0.179541
2017-06-25 06:10:08	155	4550.86	20.7225	18.4725	21.6435	102.507	57.6455	85.8811	61.3771	14.3123	0.169217	23.4964	14.2042	990.722	99.0722	33.4064		-14.7128	0.255864
2017-06-25 07:10:08	156	4531.24	20.5756	18.3256	21.7589	99.3946	56.0468	80.1557	58.5872	0	0.169757	24.1335	14.2853	991.092	99.1092	34.0435		19.616	0.146909
2017-06-25 08:10:08	157	4517.11	20.4684	18.2184	21.1481	94.4112	53.3284	108.783	94.8555	21.4684	0.171717	24.5398	14.3913	991.466	99.1466	34.4498		14.1296	0.107226
2017-06-25 09:10:08	158	4519.33	20.3661	18.1161	21.9283	95.6929	54.1443	57.2541	78.1163	0	0.172113	24.9434	14.3862	991.852	99.1852	34.8534		-2.2142	0.102303
2017-06-25 10:10:08	159	4499.76	20.2599	18.0099	22.0348	94.0531	53.3045	62.9795	58.5872	21.4684	0.173072	25.3375	14.445	992.399	99.2399	35.2475		19.5685	0.10621
2017-06-25 11:10:08	160	4480.13	20.1568	17.9068	22.0988	91.4529	51.9505	85.8811	86.4859	28.6246	0.169231	25.8903	14.1921	992.269	99.2269	35.8003		19.633	0.103099
2017-06-25 12:10:08	161	4500.71	20.0137	17.7637	22.1241	92.2163	52.3562	80.1557	72.5365	0	0.162853	25.7619	13.7977	992.23	99.223	35.6719		-20.579	0.143054
2017-06-25 13:10:08	162	4544.03	19.776	17.526	22.1135	100.681	56.7864	74.4303	72.5365	7.15615	0.170438	24.1918	14.1628	991.876	99.1876	34.1018		-43.3248	0.237696
2017-06-25 14:10:08	163	4583.8	19.4695	17.2195	22.151	107.025	60.0961	57.2541	69.7467	7.15615	0.173801	23.1461	14.4053	991.671	99.1671	33.0561		-39.7678	0.306528
2017-06-25 15:10:08	164	4558.67	19.2973	17.0473	22.2645	105.087	59.1115	62.9795	50.2176	0	0.170063	23.5567	14.3462	991.299	99.1299	33.4667		25.1296	0.172186
2017-06-25 16:10:08	165	4551.04	19.136	16.886	22.2854	102.228	57.6262	103.057	83.696	7.15615	0.167991	24.0593	14.2677	991.061	99.1061	33.9693		7.626	0.161339
2017-06-25 17:10:08	166	4539.86	18.9943	16.7443	22.2383	100.685	56.8124	51.5287	75.3264	14.3123	0.167187	24.2906	14.2599	990.829	99.0829	34.2006		11.183	0.141698
2017-06-25 18:10:08	167	4547.41	18.8362	16.5862	22.0375	99.409	56.1078	34.3525	47.4277	7.15615	0.168348	24.3558	14.2832	990.449	99.0449	34.2658		-7.5515	0.158102
2017-06-25 19:10:08	168	4563.88	18.6052	16.3552	21.8309	100.085	56.421	103.057	80.9062	7.15615	0.170785	24.0695	14.3823	990.127	99.0127	33.9795		-16.4727	0.231011
2017-06-25 20:10:08	169	4564.38	18.3369	16.0869	21.643	99.7359	56.2023	62.9795	58.5872	14.3123	0.171742	23.9786	14.4164	990.241	99.0241	33.8886		-0.4916	0.268243
2017-06-25 21:10:08	170	4561.39	18.1374	15.8874	21.4819	98.1154	55.3261	80.1557	78.1163	7.15615	0.171554	24.1359	14.402	990.338	99.0338	34.0459		2.9839	0.199497
2017-06-25 22:10:08	171	4557.79	18.0118	15.7618	20.914	95.7886	54.0027	0	33.4784	0	0.172392	24.0866	14.4053	990.498	99.0498	33.9966		3.5977	0.125665
2017-06-25 23:10:08	172	4550.31	17.8531	15.6031	21.3183	96.3189	54.3572	85.8811	83.696	21.4684	0.17161	24.3275	14.3172	991.067	99.1067	34.2375		7.4802	0.158688
2017-06-26 00:10:08	173	4560.1	17.6852	15.4352	21.4134	96.9823	54.7216	103.057	94.8555	0	0.168462	24.2848	14.1454	991.24	99.124	34.1948		-9.7826	0.167855
2017-06-26 01:10:08	174	4574.4	17.5076	15.2576	21.3988	100.211	56.4019	28.627	53.0075	14.3123	0.166088	23.6948	14.0122	991.448	99.1448	33.6048		-14.306	0.177618
2017-06-26 02:10:08	175	4588.67	17.3746	15.1246	21.4678	101.462	57.0669	74.4303	55.7973	14.3123	0.173096	23.5332	14.4331	991.703	99.1703	33.4432		-14.272	0.132952
2017-06-26 03:10:08	176	4561.86	17.3051	15.0551	21.5568	96.8348	54.6719	80.1557	72.5365	0	0.171938	24.4298	14.3986	991.728	99.1728	34.3398		26.8114	0.069587
2017-06-26 04:10:08	177	4546.75	17.2367	14.9867	21.5923	95.0003	53.7196	57.2541	64.1669	7.15615	0.170572	24.7982	14.2929	991.61	99.161	34.7082		15.113	0.068382
2017-06-26 05:10:08	178	4563.94	17.1767	14.9267	21.6629	96.7417	54.6434	45.8033	39.0581	21.4684	0.172638	24.5339	14.3701	991.537	99.1537	34.4439		-17.1916	0.059943
2017-06-26 06:10:08	179	4548.31	17.0696	14.8196	21.7816	95.1581	53.8373	80.1557	75.3264	7.15615	0.172308	24.9237	14.3883	991.797	99.1797	34.8337		15.6284	0.1071
2017-06-26 07:10:08	180	4529.79	17.0171	14.7671	21.867	92.2195	52.3123	68.7049	61.3771	7.15615	0.171758	25.5524	14.3342	992.151	99.2151	35.4624		18.5275	0.052554
2017-06-26 08:10:08	181	4527.07	16.9054	14.6554	21.9595	92.226	52.3322	34.3525	53.0075	7.15615	0.173194	25.6266	14.3607	992.362	99.2362	35.5366		2.7161	0.111683
2017-06-26 09:10:08	182	4505.7	16.7842	14.5342	22.1075	91.1719	51.8043	68.7049	55.7973	14.3123	0.169625	25.9525	14.1774	992.529	99.2529	35.8625		21.3725	0.121217
2017-06-26 10:10:08	183	4538.36	16.6611	14.4111	22.1573	93.567	53.0715	51.5287	55.7973	7.15615	0.16592	25.5288	13.9318	992.654	99.2654	35.4388		-32.6606	0.123047
2017-06-26 11:10:08	184	4568.31	16.5447	14.2947	22.2304	98.6904	55.7688	40.0779	47.4277	28.6246	0.174526	24.6387	14.3811	992.439	99.2439	34.5487		-29.9513	0.11642
2017-06-26 12:10:08	185	4550.38	16.439	14.189	22.3215	97.9309	55.3885	45.8033	50.2176	0	0.173394	24.8485	14.3623	992.195	99.2195	34.7585		17.924	0.105676
2017-06-26 13:10:08	186	4537.52	16.2841	14.0341	22.4405	96.8835	54.8619	68.7049	55.7973	7.15615	0.173634	25.1343	14.3935	991.784	99.1784	35.0443		12.8682	0.15495
2017-06-26 14:10:08	187	4532.12	16.1182	13.8682	22.5257	95.9746	54.4009	22.9016	50.2176	0	0.173163	25.3698	14.3688	991.645	99.1645	35.2798		5.3982	0.165924
2017-06-26 15:10:08	188	4533.88	15.9917	13.7417	22.5197	95.5996	54.2031	85.8811	75.3264	7.15615	0.17344	25.4348	14.3862	991.193	99.1193	35.3448		-1.7598	0.126461
2017-06-26 16:10:08	189	4531.87	15.8965	13.6465	22.2986	94.3047	53.4839	68.7049	66.9568	7.15615	0.173045	25.5022	14.3509	991.035	99.1035	35.4122		2.0074	0.095228
2017-06-26 17:10:08	190	4525.53	15.7109	13.4609	22.175	94.8056	53.7245	74.4303	69.7467	28.6246	0.172134	25.3084	14.2783	990.675	99.0675	35.2184		6.3375	0.185549
2017-06-26 18:10:08	191	4538.46	15.4849	13.2349	22.0588	95.0441	53.8284	57.2541	55.7973	14.3123	0.172592	25.1701	14.2929	990.228	99.0228	35.0801		-12.9225	0.226019
2017-06-26 19:10:08	192	4562.32	15.3361	13.0861	22.0465	98.3424	55.5523	51.5287	66.9568	14.3123	0.164817	24.5541	13.9074	989.43	98.943	34.4641		-23.8648	0.14885
2017-06-26 20:10:08	193	4578.5	15.0989	12.8489	21.9536	103.162	58.0476	74.4303	58.5872	28.6246	0.174264	23.6346	14.3743	989.38	98.938	33.5446		-16.1845	0.237153
2017-06-26 21:10:08	194	4568.54	14.9851	12.7351	21.9549	101.766	57.3213	62.9795	61.3771	0	0.172941	23.8755	14.3334	989.339	98.9339	33.7855		9.9657	0.113811
2017-06-26 22:10:08	195	4572.42	14.867	12.617	22.1989	102.559	57.7823	80.1557	50.2176	14.3123	0.172042	23.9335	14.3305	989.006	98.9006	33.8435		-3.8791	0.118073
2017-06-26 23:10:08	196	4564.32	14.787	12.537	21.9928	99.059	55.9165	68.7049	58.5872	14.3123	0.172687	24.3823	14.3972	989.363	98.9363	34.2923		8.0939	0.079991
2017-06-27 00:10:08	197	4532.45	14.7472	12.4972	22.0425	95.0639	53.8358	57.2541	83.696	7.15615	0.17114	25.1533	14.3179	989.752	98.9752	35.0633		31.8739	0.039818
2017-06-27 01:10:08	198	4532.39	14.7344	12.4844	22.0637	94.7693	53.6853	62.9795	66.9568	14.3123	0.17149	25.2256	14.2922	990.012	99.0012	35.1356		0.0577	0.01283
2017-06-27 02:10:08	199	4542.79	14.6344	12.3844	22.112	96.0867	54.3844	91.6065	69.7467	7.15615	0.171188	25.0188	14.2738	990.25	99.025	34.9288		-10.3929	0.099981
2017-06-27 03:10:08	200	4542.81	14.5419	12.2919	22.1587	96.9016	54.8196	51.5287	69.7467	35.7807	0.170884	24.9062	14.2621	989.945	98.9945	34.8162		-0.0204	0.09255
2017-06-27 04:10:08	201	4524.31	14.4452	12.1952	22.2239	95.1842	53.9318	45.8033	50.2176	0	0.163958	25.2767	13.9097	990.061	99.0061	35.1867		18.4971	0.096626
2017-06-27 05:10:08	202	4557.26	14.3436	12.0936	22.2551	98.8216	55.842	85.8811	78.1163	14.3123	0.169642	24.6349	14.1854	990.022	99.0022	34.5449		-32.9522	0.101599
2017-06-27 06:10:08	203	4568.14	14.2311	11.9811	22.3006	101.7	57.3538	40.0779	58.5872	14.3123	0.167925	24.1628	14.1394	990.423	99.0423	34.0728		-10.8745	0.112489
2017-06-27 07:10:08	204	4582.22	14.1119	11.8619	22.3432	103.633	58.37	51.5287	58.5872	0	0.16431	23.8642	14.018	990.856	99.0856	33.7742		-14.0821	0.119225
2017-06-27 08:10:08	205	4579.79	13.9826	11.7326	22.462	103.233	58.1849	57.2541	64.1669	21.4684	0.169	24.0258	14.3671	991.297	99.1297	33.9358		2.4312	0.129275
2017-06-27 09:10:08	206	4530.75	13.8383	11.5883	22.6425	97.2156	55.0727	57.2541	64.1669	21.4684	0.169002	25.2329	14.4693	991.735	99.1735	35.1429		49.035	0.144324
2017-06-27 10:10:08	207	4511.49	13.5887	11.3387	22.727	92.2761	52.4926	57.2541	47.4277	21.4684	0.167899	26.2322	14.3169	992.271	99.2271	36.1422		19.2565	0.249611
2017-06-27 11:10:08	208	4509.05	13.358	11.108	22.7993	92.3118	52.5238	45.8033	55.7973	14.3123	0.170275	26.2823	14.3407	992.2	99.22	36.1923		2.4482	0.230722
2017-06-27 12:10:08	209	4511.76	13.2172	10.9672	22.8996	92.9057	52.8538	74.4303	69.7467	28.6246	0.170818	26.246	14.3239	992.104	99.2104	36.156		-2.7092	0.140825
2017-06-27 13:10:08	210	4517.95	13.0888	10.8388	23.0259	93.653	53.269	68.7049	44.6379	7.15615	0.170116	26.2009	14.2569	991.85	99.185	36.1109		-6.1917	0.128385
2017-06-27 14:10:08	211	4510.33	12.9808	10.7308	23.1613	93.0816	52.9912	62.9795	69.7467	14.3123	0.161349	26.4162	13.7768	991.464	99.1464	36.3262		7.6226	0.107989
2017-06-27 15:10:08	212	4552.91	12.8995	10.6495	23.1551	100.91	57.1018	40.0779	55.7973	28.6246	0.174563	24.9676	14.4552	990.984	99.0984	34.8776		-42.589	0.081246
2017-06-27 16:10:08	213	4552.85	12.9467	10.6967	23.027	101.469	57.3706	34.3525	33.4784	14.3123	0.170552	24.7709	14.317	990.465	99.0465	34.6809		0.0644	-0.047173
2017-06-27 17:10:08	214	4566.5	12.9684	10.7184	22.7476	101.225	57.1908	68.7049	50.2176	7.15615	0.171434	24.5969	14.3756	990.124	99.0124	34.5069		-13.6481	-0.021659
2017-06-27 18:10:08	215	4551.88	12.8617	10.6117	22.5147	99.5437	56.2682	91.6065	78.1163	14.3123	0.171634	24.7114	14.4044	989.758	98.9758	34.6214		14.6179	0.10665
2017-06-27 19:10:08	216	4531.25	12.7097	10.4597	22.2939	96.4762	54.6217	74.4303	72.5365	7.15615	0.166123	25.0926	14.1042	989.32	98.932	35.0026		20.6299	0.152027
2017-06-27 20:10:08	217	4574.48	12.5228	10.2728	21.9864	100.527	56.6814	45.8033	66.9568	7.15615	0.16739	24.117	14.0971	989.069	98.9069	34.027		-43.2332	0.18693
2017-06-27 21:10:08	218	4563.76	12.3144	10.0644	21.8205	100.871	56.8284	68.7049	75.3264	14.3123	0.164229	23.9231	13.9867	989.074	98.9074	33.8331		10.7252	0.208352
2017-06-27 22:10:08	219	4601.64	12.124	9.87403	21.5637	105.204	59.0303	45.8033	41.848	0	0.172464	22.976	14.4021	989.227	98.9227	32.886		-37.8791	0.190379
2017-06-27 23:10:08	220	4595.95	12.0749	9.82486	21.4036	105.224	59.0077	40.0779	39.0581	21.4684	0.170429	22.8423	14.373	989.591	98.9591	32.7523		5.6831	0.0491644
2017-06-28 00:10:08	221	4581.07	12.1227	9.87268	21.4898	103.523	58.1426	22.9016	27.8987	0	0.16923	23.198	14.342	989.93	98.993	33.108		14.8857	-0.0478171
2017-06-28 01:10:08	222	4566.84	11.9692	9.71925	21.6405	101.023	56.8726	103.057	86.4859	14.3123	0.167468	23.7505	14.2922	990.243	99.0243	33.6605		14.2314	0.153433
2017-06-28 02:10:08	223	4546.63	11.8246	9.57459	21.734	97.6327	55.1224	57.2541	64.1669	14.3123	0.167718	24.4295	14.3066	990.313	99.0313	34.3395		20.2026	0.144655
2017-06-28 03:10:08	224	4530.88	11.7728	9.52283	21.835	94.6817	53.5976	114.508	89.2758	0	0.16875	25.0566	14.3365	990.256	99.0256	34.9666		15.7505	0.0517659
2017-06-28 04:10:08	225	4514.74	11.7848	9.53484	21.8617	93.1637	52.8068	45.8033	55.7973	7.15615	0.170491	25.3662	14.3557	990.088	99.0088	35.2762		16.1438	-0.0120157
2017-06-28 05:10:08	226	4504.77	11.7734	9.52341	21.8809	91.9649	52.1811	62.9795	47.4277	14.3123	0.173469	25.6131	14.4791	989.436	98.9436	35.5231		9.9657	0.011431
2017-06-28 06:10:08	227	4520.42	11.7387	9.48865	21.8804	93.0757	52.764	68.7049	64.1669	0	0.165838	25.3984	13.9888	989.573	98.9573	35.3084		-15.642	0.0347592
2017-06-28 07:10:08	228	4554.68	11.632	9.38202	21.8748	99.1327	55.9324	51.5287	61.3771	14.3123	0.167122	24.274	14.0604	990.061	99.0061	34.184		-34.2644	0.106633
2017-06-28 08:10:08	229	4565.03	11.4489	9.19887	21.915	102.351	57.6179	74.4303	66.9568	7.15615	0.163753	23.7426	13.9511	990.254	99.0254	33.6526		-10.3489	0.183151
2017-06-28 09:10:08	230	4576.45	11.3531	9.10307	22.0529	104.302	58.6608	68.7049	69.7467	14.3123	0.168227	23.5207	14.2369	990.259	99.0259	33.4307		-11.4169	0.0958038
2017-06-28 10:10:08	231	4550.2	11.2886	9.0386	22.2539	101.451	57.2148	74.4303	61.3771	7.15615	0.169062	24.1691	14.3721	990.933	99.0933	34.0791		26.2451	0.064468
2017-06-28 11:10:08	232	4526.53	11.2439	8.99388	22.3202	97.9785	55.4132	80.1557	75.3264	7.15615	0.169133	24.8388	14.4095	990.836	99.0836	34.7488		23.6681	0.0447158
2017-06-28 12:10:08	233	4512.88	11.1493	8.89931	22.2973	96.0605	54.4045	22.9016	39.0581	7.15615	0.169634	25.1722	14.4108	990.528	99.0528	35.0822		13.6549	0.0945751
2017-06-28 13:10:08	234	4505.53	11.0622	8.81225	22.2893	94.7747	53.7289	34.3525	39.0581	14.3123	0.164329	25.406	14.0561	990.286	99.0286	35.316		7.3445	0.0870589
2017-06-28 14:10:08	235	4537.56	10.994	8.74404	22.3581	100.449	56.7119	68.7049	61.3771	35.7807	0.166875	24.4273	14.108	989.648	98.9648	34.3373		-32.0298	0.068205
2017-06-28 15:10:08	236	4562.95	10.8705	8.62051	22.4663	106.547	59.9113	57.2541	47.4277	7.15615	0.164833	23.4728	14.0934	988.873	98.8873	33.3828		-25.3873	0.12353
2017-06-28 16:10:08	237	4556.24	10.7852	8.53519	22.6154	107.002	60.1778	68.7049	64.1669	0	0.16508	23.5141	14.2494	987.972	98.7972	33.4241		6.7105	0.0853218
2017-06-28 17:10:08	238	4555.02	10.7329	8.48292	22.6637	105.868	59.5972	0	39.0581	14.3123	0.164445	23.7391	14.3236	987.101	98.7101	33.6491		1.2173	0.0522743
2017-06-28 18:10:08	239	4536.92	10.6762	8.42624	22.6415	103.665	58.4445	34.3525	55.7973	0	0.164635	24.0928	14.4046	986.534	98.6534	34.0028		18.1037	0.0566807
2017-06-28 19:10:08	240	4513.06	10.5672	8.31717	22.5329	101.583	57.3374	57.2541	50.2176	21.4684	0.164039	24.3664	14.3582	986.263	98.6263	34.2764		23.8614	0.109065
2017-06-28 20:10:08	241	4514.72	10.4474	8.19737	22.3872	99.9784	56.4715	22.9016	47.4277	28.6246	0.166545	24.5335	14.4891	985.995	98.5995	34.4435		-1.6615	0.119801
2017-06-28 21:10:08	242	4508.68	10.3601	8.11012	22.1713	98.1831	55.4925	34.3525	30.6885	14.3123	0.159726	24.683	13.9681	985.516	98.5516	34.593		6.039	0.0872454
2017-06-28 22:10:08	243	4540.63	10.1775	7.92749	21.9301	104.074	58.5175	40.0779	25.1088	0	0.155653	23.461	13.7624	985.49	98.549	33.371		-31.9485	0.182634
2017-06-28 23:10:08	244	4560.34	10.0469	7.79688	21.7348	107.704	60.3624	22.9016	30.6885	7.15615	0.161439	22.7034	14.1447	985.841	98.5841	32.6134		-19.7109	0.130614
2017-06-29 00:10:08	245	4562.91	10.0652	7.81516	21.2877	108.642	60.753	45.8033	44.6379	14.3123	0.165782	22.1899	14.4693	985.97	98.597	32.0999		-2.5703	-0.0182863
2017-06-29 01:10:08	246	4530.84	10.0016	7.75163	21.2247	102.842	57.735	45.8033	69.7467	14.3123	0.161331	23.0961	14.4058	986.145	98.6145	33.0061		32.0706	0.0635359
2017-06-29 02:10:08	247	4509.89	9.8581	7.6081	21.5174	98.5367	55.5527	62.9795	55.7973	0	0.161598	24.0894	14.3451	986.282	98.6282	33.9994		20.9486	0.143528
2017-06-29 03:10:08	248	4502.53	9.78212	7.53212	21.793	98.2615	55.462	45.8033	55.7973	0	0.162748	24.3638	14.3038	986.109	98.6109	34.2738		7.3581	0.0759838
2017-06-29 04:10:08	249	4488.66	9.74535	7.49535	21.8426	96.8723	54.7454	45.8033	44.6379	14.3123	0.162221	24.6565	14.25	985.705	98.5705	34.5665		13.8754	0.0367674
2017-06-29 05:10:08	250	4518.47	9.68444	7.43444	21.7864	99.261	55.9824	40.0779	50.2176	14.3123	0.159885	24.1795	13.9611	985.778	98.5778	34.0895		-29.8157	0.0609091
2017-06-29 06:10:08	251	4517.73	9.60846	7.35846	21.8087	101.875	57.3495	68.7049	50.2176	7.15615	0.166893	23.7389	14.4421	985.879	98.5879	33.6489		0.7426	0.0759753
2017-06-29 07:10:08	252	4489.73	9.58373	7.33373	21.8578	98.0372	55.3571	74.4303	58.5872	0	0.166295	24.4569	14.4254	985.854	98.5854	34.3669		27.9982	0.0247348
2017-06-29 08:10:08	253	4477.79	9.53745	7.28745	21.8875	95.2542	53.9071	62.9795	64.1669	7.15615	0.165479	24.9921	14.3299	985.35	98.535	34.9021		11.9459	0.0462834
2017-06-29 09:10:08	254	4468.79	9.42304	7.17304	21.1612	93.7681	52.9946	62.9795	72.5365	7.15615	0.166613	24.672	14.3096	984.526	98.4526	34.582		8.9925	0.114404
2017-06-29 10:10:08	255	4488.17	9.27746	7.02746	21.7575	99.334	56.0149	57.2541	50.2176	0	0.168274	24.1431	14.362	983.905	98.3905	34.0531		-19.3786	0.145578
2017-06-29 11:10:08	256	4496.77	9.17861	6.92861	21.73	100.775	56.7611	68.7049	53.0075	0	0.167658	23.8665	14.348	984.514	98.4514	33.7765		-8.5958	0.0988544
2017-06-29 12:10:08	257	4501.95	9.15672	6.90672	21.8514	101.453	57.1378	40.0779	39.0581	0	0.167141	23.8466	14.3384	985.324	98.5324	33.7566		-5.1778	0.0218876
2017-06-29 13:10:08	258	4495.98	9.11623	6.86623	22.0777	101.07	56.9822	40.0779	30.6885	0	0.166095	24.0951	14.3236	985.582	98.5582	34.0051		5.9644	0.0404874
2017-06-29 14:10:08	259	4455.89	9.12648	6.87648	22.2988	97.2599	55.033	68.7049	64.1669	0	0.164356	24.9526	14.2613	985.612	98.5612	34.8626		40.09	-0.0102447
2017-06-29 15:10:08	260	4447.21	9.18618	6.93618	22.5669	95.517	54.1682	45.8033	39.0581	7.15615	0.16627	25.4876	14.3189	985.133	98.5133	35.3976		8.6839	-0.0597058
2017-06-29 16:10:08	261	4416.85	9.23299	6.98299	22.8029	94.4247	53.6362	68.7049	58.5872	7.15615	0.169844	25.8793	14.4937	984.843	98.4843	35.7893		30.3582	-0.0468088
2017-06-29 17:10:08	262	4439.88	9.09207	6.84207	22.8971	96.0778	54.5215	51.5287	41.848	14.3123	0.161741	25.6426	13.9246	984.68	98.468	35.5526		-23.0306	0.140926
2017-06-29 18:10:08	263	4479.77	9.02835	6.77835	22.9087	102.472	57.8728	57.2541	50.2176	14.3123	0.167748	24.505	14.3184	984.451	98.4451	34.415		-39.8898	0.0637139
2017-06-29 19:10:08	264	4475.29	9.02048	6.77048	22.856	102.912	58.093	28.627	30.6885	14.3123	0.166209	24.3882	14.3234	983.945	98.3945	34.2982		4.4827	0.007872
2017-06-29 20:10:08	265	4450.43	8.93993	6.68993	22.7823	102.72	57.9784	74.4303	72.5365	7.15615	0.166498	24.3642	14.3769	982.926	98.2926	34.2742		24.8548	0.0805512
2017-06-29 21:10:08	266	4440.58	8.84813	6.59813	22.665	100.412	56.7502	34.3525	44.6379	7.15615	0.165326	24.6754	14.3528	982.505	98.2505	34.5854		9.8504	0.0918042
2017-06-29 22:10:08	267	4426.36	8.74515	6.49515	22.4813	98.6179	55.7777	40.0779	39.0581	0	0.165935	24.851	14.3509	982.962	98.2962	34.761		14.2178	0.102973
2017-06-29 23:10:08	268	4437.54	8.65943	6.40943	22.3643	97.9018	55.3812	28.627	41.848	14.3123	0.166586	24.8878	14.3424	983.743	98.3743	34.7978		-11.1796	0.0857201
2017-06-30 00:10:08	269	4450.15	8.56432	6.31432	22.2638	98.3596	55.602	74.4303	66.9568	14.3123	0.167157	24.725	14.3257	984.259	98.4259	34.635		-12.6071	0.0951174
2017-06-30 01:10:08	270	4474.6	8.45596	6.20596	22.13	100.595	56.7446	40.0779	50.2176	14.3123	0.167353	24.2201	14.3033	984.409	98.4409	34.1301		-24.4446	0.108353
2017-06-30 02:10:08	271	4475.08	8.363	6.113	22.0459	102.333	57.6345	45.8033	50.2176	28.6246	0.166024	23.8505	14.2837	984.58	98.458	33.7605		-0.4815	0.0929651
2017-06-30 03:10:08	272	4461.99	8.28685	6.03685	21.9844	100.585	56.7113	45.8033	55.7973	28.6246	0.157968	24.1052	13.8692	984.556	98.4556	34.0152		13.092	0.0761448
2017-06-30 04:10:08	273	4493.8	8.18735	5.93735	21.8404	104.677	58.8132	62.9795	58.5872	14.3123	0.164616	23.2875	14.2094	984.292	98.4292	33.1975		-31.8196	0.0995068
2017-06-30 05:10:08	274	4501.66	8.15509	5.90509	21.6833	107.762	60.3817	40.0779	47.4277	0	0.166894	22.6526	14.3849	983.97	98.397	32.5626		-7.8532	0.032251
2017-06-30 06:10:08	275	4499.44	8.15864	5.90864	21.698	106.535	59.7484	45.8033	44.6379	0	0.163237	22.8647	14.319	984.27	98.427	32.7747		2.2142	-0.0035505
2017-06-30 07:10:08	276	4467.68	7.96544	5.71544	22.0395	104.033	58.5181	34.3525	50.2176	0	0.160917	23.5554	14.2932	984.825	98.4825	33.4654		31.7654	0.193201
2017-06-30 08:10:08	277	4431.31	7.93357	5.68357	21.9885	98.9416	55.8543	28.627	53.0075	14.3123	0.161573	24.3999	14.3267	984.922	98.4922	34.3099		36.3702	0.0318781
2017-06-30 09:10:08	278	4439.37	7.9062	5.6562	21.77	98.3118	55.4839	22.9016	47.4277	0	0.164105	24.3361	14.3586	985.018	98.5018	34.2461		-8.0601	0.0273616
2017-06-30 10:10:08	279	4435.72	7.83511	5.58511	21.8064	97.7729	55.2093	62.9795	53.0075	14.3123	0.165474	24.463	14.3403	984.817	98.4817	34.373		3.6486	0.0710944
2017-06-30 11:10:08	280	4428.98	7.79469	5.54469	21.931	97.3788	55.0269	80.1557	55.7973	42.9369	0.166476	24.6355	14.3735	984.353	98.4353	34.5455		6.7376	0.0404197
2017-06-30 12:10:08	281	4421.17	7.7936	5.5436	22.0703	97.1882	54.9532	51.5287	55.7973	7.15615	0.167943	24.7827	14.401	984.341	98.4341	34.6927		7.8159	0.0010931
2017-06-30 13:10:08	282	4404.2	7.78627	5.53627	22.1055	97.0434	54.884	51.5287	44.6379	14.3123	0.168609	24.8374	14.4195	984.391	98.4391	34.7474		16.9644	0.0073297
2017-06-30 14:10:08	283	4389.9	7.79453	5.54453	22.2894	95.628	54.1764	57.2541	61.3771	0	0.168147	25.2462	14.3709	983.753	98.3753	35.1562		14.2991	-0.0082618
2017-06-30 15:10:08	284	4385.45	7.82768	5.57768	22.5532	94.5925	53.6804	40.0779	47.4277	7.15615	0.163144	25.6505	14.0609	983.214	98.3214	35.5605		4.4488	-0.0331492
2017-06-30 16:10:08	285	4415.08	7.86009	5.61009	22.404	99.2524	56.0952	45.8033	50.2176	7.15615	0.165351	24.676	14.1221	982.262	98.2262	34.586		-29.6291	-0.032412
2017-06-30 17:10:08	286	4434.47	7.79236	5.54236	22.813	105.362	59.363	80.1557	80.9062	7.15615	0.163396	23.9393	14.1092	981.698	98.1698	33.8493		-19.3889	0.0677304
2017-06-30 18:10:08	287	4412.68	7.67707	5.42707	22.9299	103.773	58.5567	45.8033	50.2176	7.15615	0.164857	24.2979	14.3468	981.15	98.115	34.2079		21.7964	0.115293
2017-06-30 19:10:08	288	4381.86	7.64495	5.39495	22.8562	99.1577	56.1294	45.8033	50.2176	7.15615	0.166273	25.048	14.4648	980.908	98.0908	34.958		30.8125	0.0321154
2017-06-30 20:10:08	289	4409.09	7.59836	5.34836	22.6027	100.338	56.6998	40.0779	41.848	7.15615	0.159812	24.6398	13.9563	981.816	98.1816	34.5498		-27.2284	0.0465884
2017-06-30 21:10:08	290	4434.7	7.49429	5.24429	22.874	106.569	60.0037	74.4303	64.1669	14.3123	0.164407	23.7856	14.2953	981.767	98.1767	33.6956		-25.6043	0.104074
2017-06-30 22:10:08	291	4418.47	7.45633	5.20633	22.7366	103.717	58.4902	40.0779	47.4277	0	0.163711	24.1579	14.3477	981.973	98.1973	34.0679		16.2218	0.0379538
2017-06-30 23:10:08	292	4415.71	7.46529	5.21529	22.752	101.389	57.2773	22.9016	22.3189	14.3123	0.162735	24.5717	14.3468	982.895	98.2895	34.4817		2.7636	-0.0089568
2017-07-01 00:10:08	293	4399.95	7.4607	5.2107	22.7546	99.2389	56.1532	34.3525	39.0581	28.6246	0.162797	24.9542	14.3669	983.506	98.3506	34.8642		15.764	0.0045928
2017-07-01 01:10:08	294	4373.47	7.42995	5.17995	22.7007	96.5566	54.7377	51.5287	66.9568	14.3123	0.164355	25.4	14.4175	983.344	98.3344	35.31		26.4791	0.0307511
2017-07-01 02:10:08	295	4360.5	7.33897	5.08897	22.6734	93.726	53.2462	0	25.1088	21.4684	0.162045	25.9103	14.201	983.576	98.3576	35.8203		12.9631	0.0909823
2017-07-01 03:10:08	296	4367.62	7.26846	5.01846	22.6322	93.6305	53.1888	62.9795	50.2176	14.3123	0.166703	25.896	14.3408	983.725	98.3725	35.806		-7.1173	0.0705013
2017-07-01 04:10:08	297	4365.44	7.22697	4.97697	22.582	93.6977	53.2153	85.8811	64.1669	0	0.168107	25.8434	14.3573	983.609	98.3609	35.7534		2.1803	0.0414958
2017-07-01 05:10:08	298	4380.12	7.17291	4.92291	22.4981	95.78	54.2938	62.9795	47.4277	0	0.169205	25.3841	14.3503	983.694	98.3694	35.2941		-14.6824	0.0540622
2017-07-01 06:10:08	299	4388.17	7.07772	4.82772	22.4756	97.9193	55.4109	68.7049	69.7467	14.3123	0.168916	24.9728	14.3403	983.876	98.3876	34.8828		-8.043	0.0951853
2017-07-01 07:10:08	300	4396.79	7.00308	4.75308	22.4758	97.3642	55.1202	91.6065	72.5365	21.4684	0.168805	25.0741	14.3382	984.55	98.455	34.9841		-8.623	0.0746449
2017-07-01 08:10:08	301	4378.25	6.96166	4.71166	22.4943	95.9265	54.37	34.3525	50.2176	0	0.16783	25.3538	14.3114	985.114	98.5114	35.2638		18.5412	0.0414195
2017-07-01 09:10:08	302	4381.98	6.91086	4.66086	22.4816	94.971	53.8664	57.2541	53.0075	7.15615	0.169821	25.5224	14.3855	985.726	98.5726	35.4324		-3.7266	0.0508
2017-07-01 10:10:08	303	4369.35	6.87604	4.62604	22.4821	94.3752	53.5536	80.1557	64.1669	14.3123	0.166834	25.6352	14.2045	986.247	98.6247	35.5452		12.6275	0.0348184
2017-07-01 11:10:08	304	4392.79	6.79367	4.54367	22.4077	97.7391	55.3041	40.0779	53.0075	21.4684	0.17226	24.9518	14.435	986.476	98.6476	34.8618		-23.4442	0.0823645
2017-07-01 12:10:08	305	4414.38	6.69479	4.44479	22.3358	101.374	57.1906	62.9795	55.7973	0	0.16403	24.2474	14.0049	986.435	98.6435	34.1574		-21.5929	0.0988883
2017-07-01 13:10:08	306	4432.49	6.68336	4.43336	22.4375	106.682	59.9755	62.9795	47.4277	7.15615	0.163329	23.428	14.029	986.691	98.6691	33.338		-18.1037	0.0114226
2017-07-01 14:10:08	307	4438.64	6.63161	4.38161	22.5973	108.893	61.1568	74.4303	66.9568	7.15615	0.167459	23.1925	14.3713	986.808	98.6808	33.1025		-6.151	0.0517574
2017-07-01 15:10:08	308	4401.05	6.62461	4.37461	22.7887	103.333	58.3001	51.5287	55.7973	0	0.164528	24.2639	14.3322	986.76	98.676	34.1739		37.5875	0.0069993
2017-07-01 16:10:08	309	4388.49	6.68219	4.43219	22.8876	100.588	56.8839	45.8033	50.2176	14.3123	0.155961	24.8178	13.8471	986.554	98.6554	34.7278		12.5596	-0.0575874
2017-07-01 17:10:08	310	4412.39	6.64195	4.39195	22.9317	104.451	58.9109	28.627	33.4784	0	0.165914	24.1842	14.381	986.264	98.6264	34.0942		-23.8952	0.0402417
2017-07-01 18:10:08	311	4379.94	6.59374	4.34374	22.892	101.583	57.4053	45.8033	47.4277	0	0.163137	24.6465	14.3453	985.904	98.5904	34.5565		32.4436	0.0482154
2017-07-01 19:10:08	312	4383.31	6.57194	4.32194	22.7124	100.2	56.6485	68.7049	58.5872	21.4684	0.165256	24.75	14.3997	986.109	98.6109	34.66		-3.3672	0.0217944
2017-07-01 20:10:08	313	4361.32	6.52389	4.27389	22.6328	97.9707	55.4667	57.2541	44.6379	0	0.16547	25.0875	14.3991	986.404	98.6404	34.9975		21.993	0.0480545
2017-07-01 21:10:08	314	4365.31	6.47666	4.22666	22.4763	96.8221	54.8363	97.332	72.5365	0	0.167116	25.1739	14.4007	986.713	98.6713	35.0839		-3.9944	0.047224
2017-07-01 22:10:08	315	4371.4	6.34175	4.09175	22.5972	98.4	55.685	80.1557	80.9062	7.15615	0.167116	24.9817	14.3248	987.404	98.7404	34.8917		-6.0865	0.13491
2017-07-01 23:10:08	316	4382.47	6.22399	3.97399	22.1071	97.5223	55.1349	57.2541	47.4277	7.15615	0.169037	24.7514	14.3836	988.073	98.8073	34.6614		-11.0711	0.117768
2017-07-02 00:10:08	317	4382.13	6.15868	3.90868	21.9525	97.7613	55.2308	68.7049	55.7973	7.15615	0.168636	24.5834	14.331	988.265	98.8265	34.4934		0.3391	0.0653069
2017-07-02 01:10:08	318	4386.05	6.0898	3.8398	21.7956	98.2392	55.4508	62.9795	61.3771	14.3123	0.170954	24.37	14.4348	988.249	98.8249	34.28		-3.9232	0.0688829
2017-07-02 02:10:08	319	4372.47	6.04278	3.79278	21.9784	98.4482	55.5947	34.3525	36.2683	21.4684	0.170129	24.4803	14.3785	988.431	98.8431	34.3903		13.5803	0.0470206
2017-07-02 03:10:08	320	4362.17	6.00064	3.75064	21.8603	95.4735	54.0169	51.5287	53.0075	0	0.171543	24.929	14.4345	988.359	98.8359	34.839		10.3014	0.0421313
2017-07-02 04:10:08	321	4329.28	6.04257	3.79257	21.9205	92.7721	52.6119	40.0779	47.4277	7.15615	0.164818	25.4894	14.0678	988.396	98.8396	35.3994		32.8911	-0.0419279
2017-07-02 05:10:08	322	4378.97	5.93235	3.68235	21.8621	98.1591	55.4216	57.2541	50.2176	14.3123	0.166482	24.4383	14.0938	988.462	98.8462	34.3483		-49.6894	0.110218
2017-07-02 06:10:08	323	4413.18	5.8604	3.6104	21.8834	104.8	58.886	91.6065	83.696	14.3123	0.16401	23.3014	14.0156	988.746	98.8746	33.2114		-34.2136	0.0719588
2017-07-02 07:10:08	324	4393.78	5.85813	3.60813	21.9469	104.892	58.9465	80.1557	69.7467	7.15615	0.17028	23.3368	14.4204	989.087	98.9087	33.2468		19.4024	0.0022624
2017-07-02 08:10:08	325	4372.03	5.86245	3.61245	21.9979	99.2616	56.0232	45.8033	58.5872	7.15615	0.168684	24.3503	14.4048	989.667	98.9667	34.2603		21.7523	-0.0043216
2017-07-02 09:10:08	326	4356.16	5.92149	3.67149	22.059	95.5551	54.0962	40.0779	50.2176	0	0.168952	25.0748	14.3842	990.203	99.0203	34.9848		15.8725	-0.0590363
2017-07-02 10:10:08	327	4337.78	5.87806	3.62806	22	94.055	53.2992	45.8033	47.4277	21.4684	0.170345	25.3089	14.4135	990.559	99.0559	35.2189		18.3784	0.0434278
2017-07-02 11:10:08	328	4356.25	5.7447	3.4947	21.7637	95.7819	54.1604	62.9795	61.3771	7.15615	0.157837	24.7931	13.697	990.702	99.0702	34.7031		-18.4733	0.133359
2017-07-02 12:10:08	329	4406.43	5.62495	3.37495	21.7324	104.383	58.6385	51.5287	47.4277	0	0.164785	23.2499	14.0354	990.707	99.0707	33.1599		-50.1777	0.119751
2017-07-02 13:10:08	330	4410.45	5.5899	3.3399	21.9029	109.683	61.4228	80.1557	61.3771	7.15615	0.170805	22.5201	14.4211	990.512	99.0512	32.4301		-4.0249	0.0350558
2017-07-02 14:10:08	331	4382.01	5.53584	3.28584	22.219	105.536	59.3358	80.1557	83.696	7.15615	0.167984	23.4458	14.4283	990.277	99.0277	33.3558		28.4491	0.0540538
2017-07-02 15:10:08	332	4345.99	5.69226	3.44226	22.4977	99.4716	56.2273	22.9016	39.0581	7.15615	0.166517	24.7109	14.4137	989.985	98.9985	34.6209		36.0108	-0.156416
2017-07-02 16:10:08	333	4316.75	5.78154	3.53154	22.6343	96.3716	54.6287	45.8033	55.7973	14.3123	0.166339	25.3819	14.3524	989.534	98.9534	35.2919		29.2494	-0.0892791
2017-07-02 17:10:08	334	4306.48	5.82752	3.57752	22.721	95.7698	54.3284	22.9016	39.0581	21.4684	0.16769	25.562	14.37	989.333	98.9333	35.472		10.2607	-0.0459783
2017-07-02 18:10:08	335	4298.92	5.79718	3.54718	22.6876	95.216	54.0317	68.7049	66.9568	14.3123	0.169345	25.6393	14.4219	989.132	98.9132	35.5493		7.5683	0.0303359
2017-07-02 19:10:08	336	4291.33	5.7455	3.4955	22.6094	94.5212	53.6529	40.0779	36.2683	14.3123	0.163821	25.7085	14.0802	988.82	98.882	35.6185		7.5853	0.0516811
2017-07-02 20:10:08	337	4331.04	5.64491	3.39491	22.4275	100.44	56.7204	74.4303	55.7973	0	0.163875	24.4837	13.9927	988.584	98.8584	34.3937		-39.7101	0.100592
2017-07-02 21:10:08	338	4349.02	5.50219	3.25219	22.2904	101.932	57.4731	51.5287	47.4277	7.15615	0.1706	24.1144	14.4165	988.218	98.8218	34.0244		-17.9749	0.142714
2017-07-02 22:10:08	339	4313.46	5.49188	3.24188	22.1446	99.0676	55.9498	74.4303	75.3264	0	0.169486	24.5026	14.3819	988.515	98.8515	34.4126		35.5598	0.0103125
2017-07-02 23:10:08	340	4320.45	5.41562	3.16562	21.3871	95.0783	53.7221	68.7049	80.9062	7.15615	0.170326	24.6142	14.3904	989.134	98.9134	34.5242		-6.9953	0.0762634
2017-07-03 00:10:08	341	4304.39	5.36212	3.11212	21.462	93.7896	53.0618	45.8033	39.0581	7.15615	0.170592	24.9185	14.4017	989.51	98.951	34.8285		16.0658	0.0535031
2017-07-03 01:10:08	342	4305.43	5.2733	3.0233	21.7923	95.6242	54.0832	45.8033	50.2176	14.3123	0.171053	24.8457	14.3636	989.234	98.9234	34.7557		-1.041	0.088813
2017-07-03 02:10:08	343	4305.7	5.20761	2.95761	22.0706	98.3986	55.5862	45.8033	44.6379	21.4684	0.172489	24.5634	14.4278	988.869	98.8869	34.4734		-0.2781	0.0656882
2017-07-03 03:10:08	344	4306.46	5.11431	2.86431	21.5098	95.5739	54.0042	40.0779	30.6885	42.9369	0.170153	24.6234	14.2994	988.207	98.8207	34.5334		-0.7595	0.0933041
2017-07-03 04:10:08	345	4317.02	5.09357	2.84357	21.4927	97.4641	54.9883	68.7049	58.5872	14.3123	0.173351	24.2626	14.4362	988.107	98.8107	34.1726		-10.5557	0.0207436
2017-07-03 05:10:08	346	4294.78	5.0525	2.8025	21.636	94.9676	53.7106	28.627	47.4277	14.3123	0.172675	24.8402	14.4145	988.104	98.8104	34.7502		22.2371	0.0410636
2017-07-03 06:10:08	347	4292.2	5.048	2.798	21.6456	93.8041	53.1032	45.8033	33.4784	0	0.172908	25.0673	14.4177	988.546	98.8546	34.9773		2.5839	0.004508
2017-07-03 07:10:08	348	4279.55	5.06215	2.81215	21.671	93.3251	52.8569	80.1557	69.7467	21.4684	0.171695	25.1793	14.3527	988.931	98.8931	35.0893		12.6478	-0.0141511
2017-07-03 08:10:08	349	4293.37	5.02659	2.77659	21.6825	94.4918	53.4702	62.9795	47.4277	7.15615	0.171895	24.9676	14.349	989.31	98.931	34.8776		-13.8143	0.0355557
2017-07-03 09:10:08	350	4285.07	4.96369	2.71369	21.6448	95.5793	54.0323	28.627	44.6379	21.4684	0.172382	24.7334	14.3772	989.549	98.9549	34.6434		8.2906	0.0629004
2017-07-03 10:10:08	351	4304.63	4.89188	2.64188	21.5719	96.2594	54.3742	22.9016	30.6885	7.15615	0.172183	24.5479	14.3689	989.521	98.9521	34.4579		-19.5583	0.0718063
2017-07-03 11:10:08	352	4287.37	4.87452	2.62452	21.5851	97.0593	54.7946	62.9795	47.4277	14.3123	0.173916	24.4121	14.4486	989.424	98.9424	34.3221		17.2627	0.0173626
2017-07-03 12:10:08	353	4279.6	4.85409	2.60409	21.6783	95.7777	54.1423	40.0779	41.848	7.15615	0.172568	24.7241	14.3848	989.512	98.9512	34.6341		7.7718	0.0204301
2017-07-03 13:10:08	354	4265.39	4.87039	2.62039	21.9521	95.9874	54.3029	34.3525	44.6379	7.15615	0.174517	24.9081	14.4742	989.297	98.9297	34.8181		14.2111	-0.0163034
2017-07-03 14:10:08	355	4261.98	4.97439	2.72439	22.1208	95.008	53.8208	91.6065	66.9568	14.3123	0.161985	25.2268	13.8509	988.858	98.8858	35.1368		3.4078	-0.103998
2017-07-03 15:10:08	356	4280.59	4.97903	2.72903	22.3621	101.679	57.3548	45.8033	47.4277	0	0.172855	24.2151	14.3501	988.588	98.8588	34.1251		-18.6124	-0.0046351
2017-07-03 16:10:08	357	4282.34	5.07025	2.82025	22.0298	98.9929	55.889	57.2541	50.2176	0	0.172187	24.4239	14.364	988.349	98.8349	34.3339		-1.7463	-0.0912195
2017-07-03 17:10:08	358	4233.66	5.05912	2.80912	22.8881	98.7475	55.9203	57.2541	64.1669	14.3123	0.1715	25.1466	14.3632	988.015	98.8015	35.0566		48.6756	0.0111259
2017-07-03 18:10:08	359	4229.99	5.06793	2.81793	22.7295	95.676	54.2807	40.0779	50.2176	7.15615	0.172143	25.5862	14.3871	987.343	98.7343	35.4962		3.6723	-0.0088041
2017-07-03 19:10:08	360	4238.87	5.01344	2.76344	22.6784	96.358	54.6295	45.8033	64.1669	14.3123	0.172526	25.4192	14.4013	987.276	98.7276	35.3292		-8.8773	0.0544859
2017-07-03 20:10:08	361	4224.8	4.97382	2.72382	22.5862	96.0955	54.4752	51.5287	50.2176	14.3123	0.168977	25.3951	14.2216	987.326	98.7326	35.3051		14.0686	0.0396147
2017-07-03 21:10:08	362	4264.18	4.85098	2.60098	22.3856	100.125	56.5476	68.7049	78.1163	7.15615	0.164428	24.5063	13.9813	987.201	98.7201	34.4163		-39.3778	0.122843
2017-07-03 22:10:08	363	4266.27	4.72472	2.47472	22.2564	102.891	57.9666	45.8033	44.6379	0	0.173111	23.9222	14.4261	987.354	98.7354	33.8322		-2.0922	0.126258
2017-07-03 23:10:08	364	4236.05	4.7316	2.4816	22.1755	98.3455	55.5781	68.7049	64.1669	0	0.172032	24.657	14.4094	987.687	98.7687	34.567		30.2158	-0.0068806
2017-07-04 00:10:08	365	4224.97	4.69762	2.44762	22.0706	95.2402	53.9333	34.3525	25.1088	7.15615	0.172404	25.1429	14.4109	987.81	98.781	35.0529		11.0881	0.0339796
2017-07-04 01:10:08	366	4215.6	4.5988	2.3488	21.9241	93.9048	53.2068	40.0779	39.0581	14.3123	0.16555	25.2758	14.0527	987.772	98.7772	35.1858		9.3655	0.0988289
2017-07-04 02:10:08	367	4261.76	4.46327	2.21327	21.6892	100.64	56.6824	28.627	41.848	7.15615	0.171914	23.8572	14.3443	987.373	98.7373	33.7672		-46.1629	0.135529
2017-07-04 03:10:08	368	4263.27	4.45254	2.20254	21.6207	102.937	57.8645	51.5287	50.2176	21.4684	0.172021	23.4043	14.3626	987.194	98.7194	33.3143		-1.5056	0.0107277
2017-07-04 04:10:08	369	4265.91	4.46894	2.21894	21.5344	102.126	57.4252	62.9795	58.5872	7.15615	0.171618	23.4731	14.3572	987.185	98.7185	33.3831		-2.6448	-0.0163966
2017-07-04 05:10:08	370	4250.75	4.43339	2.18339	21.6258	101.372	57.0513	34.3525	39.0581	7.15615	0.171296	23.6778	14.3667	987.136	98.7136	33.5878		15.1672	0.0355472
2017-07-04 06:10:08	371	4243.19	4.38566	2.13566	21.6873	99.155	55.908	45.8033	58.5872	0	0.171629	24.1178	14.3995	987.303	98.7303	34.0278		7.5582	0.0477239
2017-07-04 07:10:08	372	4227.19	4.32813	2.07813	21.7053	96.8728	54.7199	40.0779	47.4277	7.15615	0.171966	24.5445	14.4118	987.648	98.7648	34.4545		15.9946	0.0575366
2017-07-04 08:10:08	373	4215.02	4.36371	2.11371	21.6989	94.6707	53.5668	51.5287	44.6379	14.3123	0.17064	24.9474	14.3384	988.084	98.8084	34.8574		12.1765	-0.0355812
2017-07-04 09:10:08	374	4209.83	4.35485	2.10485	21.5512	94.0561	53.2179	74.4303	69.7467	21.4684	0.169681	24.9418	14.2626	988.249	98.8249	34.8518		5.1846	0.0088635
2017-07-04 10:10:08	375	4221.99	4.28453	2.03453	21.5735	95.1275	53.7827	51.5287	58.5872	14.3123	0.16148	24.7589	13.8505	988.339	98.8339	34.6689		-12.1595	0.0703149
2017-07-04 11:10:08	376	4258.14	4.27322	2.02322	21.5454	102.764	57.7594	51.5287	39.0581	14.3123	0.169251	23.3725	14.2026	988.317	98.8317	33.2825		-36.1464	0.0113124
2017-07-04 12:10:08	377	4268.89	4.27772	2.02772	21.6564	108.07	60.5354	68.7049	55.7973	7.15615	0.171366	22.5812	14.3533	988.474	98.8474	32.4912		-10.749	-0.0044995
2017-07-04 13:10:08	378	4250.19	4.16841	1.91841	21.9645	107.13	60.1123	80.1557	75.3264	0	0.170383	22.9808	14.3859	988.564	98.8564	32.8908		18.7005	0.109311
2017-07-04 14:10:08	379	4208.95	4.23985	1.98985	22.3121	102.059	57.5437	80.1557	66.9568	7.15615	0.16899	24.1096	14.3987	988.491	98.8491	34.0196		41.2326	-0.0714419
2017-07-04 15:10:08	380	4181.31	4.38752	2.13752	22.5439	97.8414	55.3826	17.1762	53.0075	7.15615	0.168671	25.041	14.4146	988.318	98.8318	34.951		27.6422	-0.147671
2017-07-04 16:10:08	381	4170.82	4.48428	2.23428	22.752	95.3374	54.1068	51.5287	50.2176	14.3123	0.168445	25.6672	14.3532	988.082	98.8082	35.5772		10.4946	-0.0967613
2017-07-04 17:10:08	382	4161.3	4.45368	2.20368	22.8971	94.9459	53.9267	103.057	78.1163	7.15615	0.169489	25.8545	14.3763	987.507	98.7507	35.7645		9.5181	0.0305985
2017-07-04 18:10:08	383	4162	4.39483	2.14483	22.9247	94.7304	53.8183	68.7049	69.7467	7.15615	0.168649	25.9169	14.2949	987.2	98.72	35.8269		-0.7053	0.05885
2017-07-04 19:10:08	384	4153.49	4.39254	2.14254	22.8901	96.1785	54.5731	45.8033	61.3771	7.15615	0.169853	25.6184	14.3299	987.048	98.7048	35.5284		8.5111	0.0022879
2017-07-04 20:10:08	385	4143.31	4.40369	2.15369	22.7621	95.4343	54.1595	34.3525	30.6885	7.15615	0.158116	25.657	13.7094	987.278	98.7278	35.567		10.1827	-0.0111429
2017-07-04 21:10:08	386	4205.86	4.3342	2.0842	22.9021	105.01	59.1966	28.627	36.2683	7.15615	0.174587	24.0672	14.5083	987.739	98.7739	33.9772		-62.5475	0.0694844
2017-07-04 22:10:08	387	4198.31	4.24981	1.99981	22.4109	100.707	56.8566	40.0779	39.0581	0	0.170509	24.4236	14.3631	987.986	98.7986	34.3336		7.5514	0.0843982
2017-07-04 23:10:08	388	4181.98	4.19701	1.94701	22.3079	98.2382	55.5468	51.5287	33.4784	14.3123	0.17019	24.782	14.3527	988.518	98.8518	34.692		16.3235	0.0527912
2017-07-05 00:10:08	389	4166.46	4.13682	1.88682	22.1801	96.5778	54.6541	51.5287	44.6379	7.15615	0.171738	24.9828	14.4136	988.926	98.8926	34.8928		15.5267	0.0601973
2017-07-05 01:10:08	390	4157.34	4.072	1.822	22.0103	94.9955	53.7941	28.627	50.2176	14.3123	0.173668	25.14	14.4914	988.781	98.8781	35.05		9.1145	0.0648154
2017-07-05 02:10:08	391	4175	4.01085	1.76085	21.8523	97.1253	54.8795	51.5287	39.0581	7.15615	0.16354	24.618	13.9286	988.853	98.8853	34.528		-17.6595	0.0611548
2017-07-05 03:10:08	392	4213.36	3.86886	1.61886	21.7047	104.208	58.5418	57.2541	55.7973	7.15615	0.161444	23.257	13.8631	988.87	98.887	33.167		-38.3606	0.141986
2017-07-05 04:10:08	393	4222.07	3.90405	1.65405	21.5823	107.692	60.324	62.9795	53.0075	14.3123	0.170494	22.5825	14.3384	988.778	98.8778	32.4925		-8.7076	-0.0351913
2017-07-05 05:10:08	394	4195.88	3.93624	1.68624	21.6046	102.199	57.4775	40.0779	47.4277	7.15615	0.17101	23.5176	14.4434	988.787	98.8787	33.4276		26.1942	-0.0321917
2017-07-05 06:10:08	395	4164.1	3.80113	1.55113	21.6941	95.6914	54.1001	45.8033	69.7467	7.15615	0.163459	24.753	14.041	989.232	98.9232	34.663		31.7722	0.135113
2017-07-05 07:10:08	396	4202.31	3.86587	1.61587	21.2366	99.708	56.1079	51.5287	53.0075	14.3123	0.166716	23.6495	14.1282	989.317	98.9317	33.5595		-38.208	-0.0647392
2017-07-05 08:10:08	397	4228	3.85618	1.60618	21.8348	108.971	61.0397	108.783	100.435	0	0.170472	22.5794	14.366	989.543	98.9543	32.4894		-25.6856	0.0096855
2017-07-05 09:10:08	398	4198.39	3.87195	1.62195	21.6208	104.894	58.881	57.2541	58.5872	7.15615	0.168693	23.074	14.3772	989.887	98.9887	32.984		29.602	-0.0157696
2017-07-05 10:10:08	399	4178.63	3.81786	1.56786	21.6888	102.172	57.4803	45.8033	58.5872	0	0.168057	23.5907	14.3852	990.145	99.0145	33.5007		19.7619	0.0540962
2017-07-05 11:10:08	400	4178.91	3.69529	1.44529	21.7311	99.7444	56.2239	62.9795	66.9568	7.15615	0.168871	24.0488	14.3894	990.316	99.0316	33.9588		-0.2781	0.122572
2017-07-05 12:10:08	401	4159.42	3.6785	1.4285	21.8678	97.6938	55.1796	45.8033	47.4277	14.3123	0.169793	24.5272	14.4094	990.097	99.0097	34.4372		19.4906	0.0167865
2017-07-05 13:10:08	402	4139.39	3.77449	1.52449	22.1539	96.7871	54.7588	40.0779	58.5872	7.15615	0.17002	24.9233	14.3805	989.815	98.9815	34.8333		20.0331	-0.0959903
2017-07-05 14:10:08	403	4130.47	3.93961	1.68961	22.3913	95.8038	54.287	108.783	75.3264	14.3123	0.170479	25.2948	14.4117	989.593	98.9593	35.2048		8.9179	-0.165119
2017-07-05 15:10:08	404	4110.45	4.00846	1.75846	22.6056	94.519	53.6511	125.959	111.595	14.3123	0.169504	25.7059	14.3359	989.455	98.9455	35.6159		20.0229	-0.0688489
2017-07-05 16:10:08	405	4105.3	3.9896	1.7396	22.8376	94.5945	53.7316	51.5287	64.1669	0	0.170992	25.8743	14.3786	989.179	98.9179	35.7843		5.1439	0.018854
2017-07-05 17:10:08	406	4096.21	3.90481	1.65481	22.974	94.3277	53.615	57.2541	66.9568	14.3123	0.169753	26.0317	14.3148	988.627	98.8627	35.9417		9.0942	0.0847965
2017-07-05 18:10:08	407	4092.95	3.83931	1.58931	23.3841	96.505	54.8317	45.8033	66.9568	14.3123	0.167652	25.9397	14.2073	988.144	98.8144	35.8497		3.2552	0.0654933
2017-07-05 19:10:08	408	4122.1	3.87783	1.62783	22.8042	98.1167	55.5744	45.8033	53.0075	0	0.165962	25.1953	14.0396	987.986	98.7986	35.1053		-29.1442	-0.038513
2017-07-05 20:10:08	409	4168	3.86568	1.61568	22.5757	104.496	58.8652	40.0779	39.0581	21.4684	0.164592	23.9004	14.0126	987.684	98.7684	33.8104		-45.9053	0.0121428
2017-07-05 21:10:08	410	4162.74	3.73761	1.48761	22.4477	106.192	59.723	40.0779	30.6885	14.3123	0.170317	23.5168	14.3957	987.665	98.7665	33.4268		5.2626	0.128072
2017-07-05 22:10:08	411	4142.92	3.71196	1.46196	22.3842	101.909	57.479	62.9795	69.7467	7.15615	0.168787	24.1926	14.3615	987.634	98.7634	34.1026		19.8195	0.02565
2017-07-05 23:10:08	412	4132.09	3.70314	1.45314	22.422	101.019	57.0219	40.0779	50.2176	35.7807	0.169389	24.3775	14.3777	988.062	98.8062	34.2875		10.827	0.0088211
2017-07-06 00:10:08	413	4109.08	3.67471	1.42471	22.1619	97.9812	55.3851	68.7049	53.0075	7.15615	0.170357	24.7119	14.4233	988.143	98.8143	34.6219		23.017	0.0284293
2017-07-06 01:10:08	414	4103.82	3.64578	1.39578	22.089	95.7529	54.2053	68.7049	53.0075	28.6246	0.168521	25.0622	14.2911	988.364	98.8364	34.9722		5.2558	0.0289293
2017-07-06 02:10:08	415	4118.15	3.61709	1.36709	22.1137	97.6723	55.2145	51.5287	33.4784	14.3123	0.172403	24.7294	14.4318	988.279	98.8279	34.6394		-14.3263	0.028692
2017-07-06 03:10:08	416	4096.05	3.65265	1.40265	22.2427	95.2007	53.9439	40.0779	41.848	0	0.170773	25.2887	14.3734	987.599	98.7599	35.1987		22.0947	-0.0355557
2017-07-06 04:10:08	417	4083.76	3.66482	1.41482	21.6766	92.4407	52.3942	62.9795	64.1669	21.4684	0.170796	25.3536	14.3452	987.41	98.741	35.2636		12.2884	-0.0121768
2017-07-06 05:10:08	418	4075.14	3.6381	1.3881	21.5362	91.8748	52.0721	51.5287	58.5872	14.3123	0.172413	25.3472	14.4164	987.153	98.7153	35.2572		8.6196	0.0267177
2017-07-06 06:10:08	419	4064.44	3.59951	1.34951	22.0847	93.2412	52.8875	34.3525	41.848	7.15615	0.171563	25.5325	14.3591	986.66	98.666	35.4425		10.7082	0.0385977
2017-07-06 07:10:08	420	4068.96	3.55044	1.30044	22.0072	93.5412	53.031	51.5287	39.0581	0	0.17237	25.4124	14.392	986.572	98.6572	35.3224		-4.5267	0.0490628
2017-07-06 08:10:08	421	4076.46	3.52383	1.27383	22.0229	93.8788	53.211	51.5287	41.848	7.15615	0.1721	25.3609	14.3761	987.431	98.7431	35.2709		-7.4938	0.026616
2017-07-06 09:10:08	422	4085.16	3.51297	1.26297	22.0036	94.0226	53.2829	45.8033	41.848	0	0.171922	25.318	14.3586	987.93	98.793	35.228		-8.7043	0.0108548
2017-07-06 10:10:08	423	4084.77	3.46421	1.21421	21.9314	94.5941	53.5694	34.3525	44.6379	7.15615	0.172861	25.1514	14.4058	987.84	98.784	35.0614		0.3899	0.0487662
2017-07-06 11:10:08	424	4070.57	3.46987	1.21987	21.997	94.294	53.424	34.3525	22.3189	7.15615	0.17207	25.2613	14.3702	987.66	98.766	35.1713		14.2043	-0.0056604
2017-07-06 12:10:08	425	4072.98	3.48914	1.23914	22.1569	95.1294	53.891	51.5287	36.2683	14.3123	0.172703	25.2331	14.3883	987.081	98.7081	35.1431		-2.4109	-0.0192692
2017-07-06 13:10:08	426	4057.37	3.51	1.26	22.2579	94.5828	53.6226	62.9795	55.7973	0	0.17187	25.417	14.3518	987.47	98.747	35.327		15.608	-0.0208623
2017-07-06 14:10:08	427	4075.84	3.47457	1.22457	22.2369	95.5664	54.1346	74.4303	61.3771	21.4684	0.172626	25.2157	14.3973	987.296	98.7296	35.1257		-18.4733	0.0354286
2017-07-06 15:10:08	428	4065.44	3.42659	1.17659	22.1504	95.7318	54.2055	68.7049	64.1669	0	0.172807	25.1155	14.4066	987.373	98.7373	35.0255		10.3997	0.0479781
2017-07-06 16:10:08	429	4040.24	3.42525	1.17525	22.1984	94.8387	53.746	51.5287	47.4277	7.15615	0.170942	25.321	14.3134	986.714	98.6714	35.231		25.2008	0.0013389
2017-07-06 17:10:08	430	4049.29	3.39006	1.14006	22.112	95.3036	53.9741	34.3525	53.0075	7.15615	0.17191	25.1645	14.3739	986.253	98.6253	35.0745		-9.0434	0.0351913
2017-07-06 18:10:08	431	4039.44	3.40395	1.15395	22.1477	94.9382	53.7891	45.8033	41.848	0	0.169586	25.2616	14.2473	986.13	98.613	35.1716		9.8436	-0.0138884
2017-07-06 19:10:08	432	4060.3	3.33301	1.08301	22.0163	98.9291	55.8531	40.0779	41.848	7.15615	0.165349	24.4244	14.0791	985.705	98.5705	34.3344		-20.8537	0.0709419
2017-07-06 20:10:08	433	4097.31	3.2159	0.965902	21.4518	103.48	58.1121	62.9795	47.4277	0	0.1625	23.1744	13.9427	985.734	98.5734	33.0844		-37.0144	0.117107
2017-07-06 21:10:08	434	4114.93	3.18074	0.930736	21.764	108.717	60.893	80.1557	72.5365	0	0.172749	22.5636	14.3944	985.869	98.5869	32.4736		-17.6222	0.0351659
2017-07-06 22:10:08	435	4084.89	3.21285	0.962851	21.733	104.074	58.4779	62.9795	58.5872	14.3123	0.171662	23.3024	14.3869	986.049	98.6049	33.2124		30.0463	-0.0321154
2017-07-06 23:10:08	436	4066.9	3.20242	0.95242	21.6123	100.084	56.3777	34.3525	41.848	28.6246	0.172659	23.8922	14.4382	986.277	98.6277	33.8022		17.9816	0.0104311
2017-07-07 00:10:08	437	4044.43	3.19167	0.941667	21.4853	96.1652	54.3086	17.1762	27.8987	0	0.172917	24.4939	14.4522	986.247	98.6247	34.4039		22.4745	0.0107532
2017-07-07 01:10:08	438	4034.75	3.22413	0.97413	21.3543	95.6832	54.032	68.7049	69.7467	21.4684	0.156614	24.4746	13.6221	986.409	98.6409	34.3846		9.6809	-0.0324628
2017-07-07 02:10:08	439	4092.55	3.26539	1.01539	20.9942	103.416	57.9851	40.0779	41.848	7.15615	0.173007	22.8076	14.3882	986.455	98.6455	32.7176		-57.8037	-0.0412585
2017-07-07 03:10:08	440	4059.33	3.25508	1.00508	21.4681	101.652	57.1656	40.0779	36.2683	7.15615	0.174635	23.5006	14.514	986.317	98.6317	33.4106		33.2234	0.010304
2017-07-07 04:10:08	441	4058.92	3.18684	0.936837	21.4851	99.6284	56.1155	40.0779	58.5872	14.3123	0.163384	23.8685	13.9387	986.041	98.6041	33.7785		0.4137	0.0682473
2017-07-07 05:10:08	442	4069.87	3.15661	0.906611	21.485	103.159	57.9526	51.5287	47.4277	28.6246	0.172058	23.2559	14.4035	985.857	98.5857	33.1659		-10.9558	0.0302257
2017-07-07 06:10:08	443	4032.53	3.13809	0.888088	21.5292	99.5562	56.0865	68.7049	61.3771	14.3123	0.170423	23.9174	14.3696	985.738	98.5738	33.8274		37.34	0.0185235
2017-07-07 07:10:08	444	4035.14	3.05791	0.80791	21.564	97.1038	54.8138	51.5287	53.0075	14.3123	0.171714	24.3867	14.4171	985.87	98.587	34.2967		-2.611	0.0801783
2017-07-07 08:10:08	445	4004.63	3.03694	0.786937	21.6062	94.4589	53.4389	34.3525	41.848	7.15615	0.172248	24.9112	14.4396	986.15	98.615	34.8212		30.5142	0.0209724
2017-07-07 09:10:08	446	4000.79	3.05733	0.807333	21.5852	92.9025	52.6198	40.0779	44.6379	14.3123	0.171413	25.1894	14.3642	986.235	98.6235	35.0994		3.8418	-0.0203962
2017-07-07 10:10:08	447	4004.15	3.01691	0.766905	21.5067	93.8237	53.088	68.7049	44.6379	21.4684	0.172164	24.949	14.3768	986.134	98.6134	34.859		-3.3603	0.0404281
2017-07-07 11:10:08	448	3998.85	3.00556	0.755559	21.4836	94.7341	53.5601	51.5287	44.6379	7.15615	0.17302	24.7584	14.4141	985.637	98.5637	34.6684		5.2931	0.0113463
2017-07-07 12:10:08	449	3992.69	2.99721	0.747212	21.6088	94.1993	53.3034	57.2541	41.848	14.3123	0.167138	24.9622	14.1126	985.398	98.5398	34.8722		6.1646	0.0083466
2017-07-07 13:10:08	450	4017.88	2.99032	0.740323	21.8206	99.4565	56.091	80.1557	64.1669	7.15615	0.168675	24.1724	14.1902	985.168	98.5168	34.0824		-25.1906	0.00688913
2017-07-07 14:10:08	451	4012.53	3.09924	0.849236	22.2857	101.933	57.4727	68.7049	55.7973	7.15615	0.173287	24.1105	14.3843	984.739	98.4739	34.0205		5.3541	-0.108913
2017-07-07 15:10:08	452	3976.51	3.16098	0.910975	22.6004	99.6456	56.3375	68.7049	53.0075	7.15615	0.171586	24.7608	14.3772	983.937	98.3937	34.6708		36.0142	-0.0617395
2017-07-07 16:10:08	453	3945.53	3.22644	0.976443	22.8461	95.5158	54.2172	0	36.2683	0	0.17006	25.7076	14.3259	982.494	98.2494	35.6176		30.9787	-0.0654679
2017-07-07 17:10:08	454	3946.6	3.23892	0.988917	22.8658	95.2211	54.0659	34.3525	27.8987	14.3123	0.159742	25.7782	13.7814	982.217	98.2217	35.6882		-1.0647	-0.0124733
2017-07-07 18:10:08	455	3986.72	3.23101	0.981011	22.873	101.382	57.2967	57.2541	47.4277	14.3123	0.168108	24.6669	14.1786	981.818	98.1818	34.5769		-40.1273	0.00790597
2017-07-07 19:10:08	456	4000.47	3.22687	0.976867	23.2083	107.603	60.6078	80.1557	53.0075	21.4684	0.171151	23.8712	14.385	982.207	98.2207	33.7812		-13.7464	0.00414365
Average						100.645		114.508	117.812	15.7435	0.164955	24.2784	14.2391		98.5546			-25.5004	0.487395
Standard deviation						3.92234		24.0916	18.5933	11.4866	0.00406803	0.83496	0.145809		0.171556			20.3364	0.0864917
Room air pumped through rinsed and wet round-bottom flask, resulting in drying
2017-07-07 20:10:08					22.6018	98.8857	55.9401	40.0779	53.0075	21.4684	0.1678	24.8978	14.3727	984.391	98.4391	34.8078
2017-07-07 21:10:08	1		2.16658	-0.0834235	19.7466	79.9568	45.4938	22.9016	30.6885	21.4684	0.159949	26.2812	13.6942	983.261	98.3261	36.1912
2017-07-07 22:10:08	2	1087.38	2.08281	-0.167186	22.7707	98.3546	55.693	0	16.7392	14.3123	0.173774	25.126	14.4136	982.698	98.2698	35.036
2017-07-07 23:10:08	3	1041.07	2.11215	-0.13785	22.6349	97.9052	55.4328	17.1762	16.7392	0	0.172847	25.1011	14.4125	983.209	98.3209	35.0111
2017-07-08 00:10:08	4	1036.85	2.11511	-0.134893	22.4597	94.7326	53.7373	22.9016	13.9493	14.3123	0.173348	25.5499	14.4399	984.166	98.4166	35.4599
2017-07-08 01:10:08	5	1024.46	2.16071	-0.0892873	22.1658	92.4835	52.504	0	0	14.3123	0.171072	25.7439	14.2923	984.064	98.4064	35.6539
2017-07-08 02:10:08	6	1051.4	2.16529	-0.0847115	21.7852	90.1017	51.1852	0	5.57973	0	0.17263	25.9009	14.345	983.964	98.3964	35.8109
2017-07-08 03:10:08	7	1045.5	2.15996	-0.0900415	21.2497	87.5497	49.7497	0	0	28.6246	0.173488	25.9698	14.3931	984.173	98.4173	35.8798
2017-07-08 04:10:08	8	1044.86	2.1383	-0.1117	19.7852	81.5833	46.3565	0	13.9493	14.3123	0.174103	25.955	14.4553	984.097	98.4097	35.865
2017-07-08 05:10:08	9	1053.04	2.15368	-0.0963205	17.9876	75.4354	42.8093	22.9016	19.5291	0	0.15774	25.6525	13.8378	984.069	98.4069	35.5625
2017-07-08 06:10:08	10	1076.27	2.12339	-0.126606	16.992	76.7082	43.2926	0	8.3696	7.15615	0.159128	24.3422	13.9608	984.491	98.4491	34.2522
2017-07-08 07:10:08	11	1092.54	2.11992	-0.13008	14.4052	67.1757	37.8206	0	0	14.3123	0.171216	23.7693	14.3819	985.214	98.5214	33.6793
2017-07-08 08:10:08	12	1089.29	2.13057	-0.119428	12.8512	56.5055	31.9536	17.1762	19.5291	7.15615	0.180585	24.8096	14.3653	985.598	98.5598	34.7196
2017-07-08 09:10:08	13	1084.67	2.15573	-0.0942698	12.5504	52.5363	29.8182	0	11.1595	7.15615	0.189952	25.6854	14.3725	986.177	98.6177	35.5954
2017-07-08 10:10:08	14	1090.36	2.17961	-0.0703909	12.5339	52.1458	29.6101	11.4508	8.3696	14.3123	0.192341	25.7953	14.3995	986.569	98.6569	35.7053
2017-07-08 11:10:08	15	1063.86	2.20647	-0.0435292	12.4544	51.6018	29.3102	17.1762	16.7392	0	0.19526	25.8691	14.3863	986.792	98.6792	35.7791
2017-07-08 12:10:08	16	1050.27	2.20025	-0.0497489	12.4121	51.7654	29.3887	0	0	14.3123	0.194378	25.7516	14.061	987.195	98.7195	35.6616
2017-07-08 13:10:08	17	1056.45	2.19185	-0.0581549	12.4287	55.9684	31.5934	0	2.78987	7.15615	0.199803	24.3863	14.2555	987.16	98.716	34.2963
Average		1061.77	2.15073	-0.0992718	17.7675			9.54235	13.1744	11.1318	0.176634	25.3659	14.2689		98.4849
Standard deviation		21.9882	0.033905	0.033905	4.37814			12.2639	13.1138	8.2226	0.0127972	0.685837	0.224424		0.140818
Elevated radon 222Rn abundance, dry conditions (Experiment #7)
2017-07-08 17:04:13		7389.9	67.4114	65.1614	13.7508	62.1522	35.0743	108142	87928.2	0	0.194337	24.3206	13.9716	986.985	98.6985	34.2306
2017-07-08 18:04:13	1	7342.48	67.0907	64.8407	13.4206	62.6001	35.2438	133877	117721	0	0.203447	23.7647	14.3733	986.751	98.6751	33.6747		47.4142	0.320687
2017-07-08 19:04:13	2	7227.93	66.6673	64.4173	13.273	59.5704	33.6351	147904	138467	0	0.206409	24.4456	14.4485	986.661	98.6661	34.3556		114.553	0.423339
2017-07-08 20:04:13	3	7152.23	66.1735	63.9235	13.1572	56.7964	32.1622	154008	149947	0	0.20498	25.1367	14.3484	986.79	98.679	35.0467		75.7039	0.493839
2017-07-08 21:04:13	4	7113.15	65.7331	63.4831	12.9947	56.2955	31.8701	157185	155772	0	0.206471	25.0732	14.3951	986.997	98.6997	34.9832		39.0795	0.44043
2017-07-08 22:04:13	5	7062.24	65.3332	63.0832	12.8474	55.427	31.3882	157180	157739	0	0.207046	25.1471	14.3985	987.487	98.7487	35.0571		50.9033	0.399815
2017-07-08 23:04:13	6	7021.61	64.9565	62.7065	12.7031	54.9597	31.117	157191	158509	0	0.204046	25.0967	14.2411	988.211	98.8211	35.0067		40.6325	0.376741
2017-07-09 00:04:13	7	6969.1	64.5075	62.2575	12.579	54.5213	30.8646	156143	157750	0	0.207367	25.0644	14.3631	988.628	98.8628	34.9744		52.5072	0.448989
2017-07-09 01:04:13	8	6962.61	64.057	61.807	12.4313	55.8701	31.5425	154758	157597	0	0.199327	24.421	14.063	988.902	98.8902	34.331		6.4968	0.450522
2017-07-09 02:04:13	9	6965.51	63.5721	61.3221	12.2782	57.7856	32.5114	155411	156428	0	0.19748	23.6074	14.029	989.066	98.9066	33.5174		-2.9026	0.484908
2017-07-09 03:04:13	10	6962.66	63.1685	60.9185	12.2017	59.0527	33.1547	155748	156793	0	0.192459	23.1167	13.8683	989.067	98.9067	33.0267		2.845	0.403561
2017-07-09 04:04:13	11	6937.96	62.718	60.468	12.1603	59.8321	33.5506	154930	156818	0	0.206383	22.8277	14.4285	989.035	98.9035	32.7377		24.7056	0.450521
2017-07-09 05:04:13	12	6865.48	62.4174	60.1674	12.2535	57.1496	32.1755	156538	157443	0	0.207574	23.7667	14.4173	989.026	98.9026	33.6767		72.4827	0.300589
2017-07-09 06:04:13	13	6820.43	62.148	59.898	12.3445	55.7068	31.4407	154643	155477	0	0.209068	24.3489	14.4475	989.017	98.9017	34.2589		45.0405	0.269379
2017-07-09 07:04:13	14	6724.4	61.8226	59.5726	12.4605	53.2559	30.1798	154781	156336	0	0.202982	25.3142	14.1241	989.484	98.9484	35.2242		96.0388	0.325458
2017-07-09 08:04:13	15	6737.13	61.4363	59.1863	12.4388	54.5161	30.836	154804	155393	0	0.200295	24.8669	14.0704	989.693	98.9693	34.7769		-12.736	0.386258
2017-07-09 09:04:13	16	6767.19	61.072	58.822	12.361	57.0436	32.1413	156802	157150	0	0.194375	23.9534	13.8974	990.039	99.0039	33.8634		-30.0598	0.364352
2017-07-09 10:04:13	17	6736.42	60.6896	58.4396	12.3148	58.3098	32.7914	156435	157694	0	0.20723	23.5009	14.4085	990.135	99.0135	33.4109		30.7685	0.382334
2017-07-09 11:04:13	18	6655.36	60.3146	58.0646	12.3914	55.7693	31.4823	156996	157307	0	0.207849	24.3961	14.3663	990.227	99.0227	34.3061		81.0615	0.375064
2017-07-09 12:04:13	19	6605.73	59.9028	57.6528	12.4306	54.4604	30.8054	156447	158590	0	0.209407	24.8733	14.4053	990.305	99.0305	34.7833		49.6351	0.411746
2017-07-09 13:04:13	20	6571.06	59.5315	57.2815	12.429	53.9794	30.5532	154895	156001	0	0.207569	25.0288	14.3265	990.04	99.004	34.9388		34.6714	0.371301
2017-07-09 14:04:13	21	6525.8	59.1617	56.9117	12.4449	53.6964	30.4079	156126	157692	0	0.209346	25.1451	14.3871	989.599	98.9599	35.0551		45.2542	0.369836
2017-07-09 15:04:13	22	6490.01	58.8264	56.5764	12.5335	52.4535	29.7717	153647	155382	0	0.200851	25.6895	14.0238	989.134	98.9134	35.5995		35.7903	0.33527
2017-07-09 16:04:13	23	6514.17	58.5029	56.2529	12.4617	55.8129	31.5184	157563	157335	0	0.201362	24.4825	14.1254	988.547	98.8547	34.3925		-24.1563	0.323468
2017-07-09 17:04:13	24	6508.35	58.1	55.85	12.3777	58.0219	32.6542	157861	157655	0	0.203753	23.6776	14.2689	988.207	98.8207	33.5876		5.8119	0.40295
2017-07-09 18:04:13	25	6444.56	57.6399	55.3899	12.4192	56.3881	31.8107	157174	158554	0	0.210372	24.2406	14.4707	987.827	98.7827	34.1506		63.7987	0.460114
2017-07-09 19:04:13	26	6363.88	57.2968	55.0468	12.5344	53.8296	30.494	154220	156311	0	0.20494	25.2285	14.1963	987.482	98.7482	35.1385		80.6783	0.343067
2017-07-09 20:04:13	27	6327.36	56.942	54.692	12.5601	53.4312	30.2897	153951	156012	0	0.198221	25.3976	13.9201	987.199	98.7199	35.3076		36.5227	0.354837
2017-07-09 21:04:13	28	6333.81	56.5031	54.2531	12.402	57.0607	32.1582	154792	155432	0	0.209168	24.0066	14.4654	986.802	98.6802	33.9166		-6.4528	0.438904
2017-07-09 22:04:13	29	6283.1	56.1193	53.8693	12.3538	56.642	31.9305	153636	155518	0	0.207441	24.0679	14.3594	986.645	98.6645	33.9779		50.7101	0.383724
2017-07-09 23:04:13	30	6219.66	55.7491	53.4991	12.3754	54.8784	31.0137	154334	155306	0	0.209761	24.6586	14.4223	986.92	98.692	34.5686		63.4393	0.370293
2017-07-10 00:04:13	31	6155.28	55.3722	53.1222	12.378	54.105	30.6096	151586	154076	0	0.209204	24.9143	14.394	987.148	98.7148	34.8243		64.3785	0.376851
2017-07-10 01:04:13	32	6139.69	54.9881	52.7381	12.3484	53.7097	30.3972	150676	151540	0	0.211367	25.0021	14.4716	986.977	98.6977	34.9121		15.5911	0.384071
2017-07-10 02:04:13	33	6135.07	54.5519	52.3019	12.2556	55.5963	31.366	149931	151375	0	0.1947	24.2562	13.8511	986.292	98.6292	34.1662		4.6183	0.436227
2017-07-10 03:04:13	34	6147.74	54.1278	51.8778	12.0588	59.0972	33.1484	149908	151819	0	0.207123	22.8973	14.4164	986.106	98.6106	32.8073		-12.6648	0.424118
2017-07-10 04:04:13	35	6067.69	53.8601	51.6101	12.0553	57.3615	32.2463	149072	150427	0	0.208243	23.4149	14.3996	985.805	98.5805	33.3249		80.0408	0.267727
2017-07-10 05:04:13	36	6009.29	53.5035	51.2535	12.1311	55.0762	31.0707	147904	149802	0	0.201028	24.2417	14.0556	985.462	98.5462	34.1517		58.4039	0.356557
2017-07-10 06:04:13	37	6034.75	53.1423	50.8923	12.069	57.5595	32.352	150355	149980	0	0.198797	23.3743	14.0817	985.373	98.5373	33.2843		-25.4618	0.361217
2017-07-10 07:04:13	38	6020.01	52.864	50.614	11.9619	60.4154	33.811	149885	150234	0	0.194913	22.3712	13.9833	985.269	98.5269	32.2812		14.74	0.278337
2017-07-10 08:04:13	39	5984.17	52.6095	50.3595	11.9522	59.858	33.5204	146988	148920	0	0.207436	22.5187	14.421	985.559	98.5559	32.4287		35.8445	0.254491
2017-07-10 09:04:13	40	5927.5	52.2949	50.0449	12.0598	57.0806	32.1011	146765	148167	0	0.208922	23.5076	14.4354	986.397	98.6397	33.4176		56.6712	0.314552
2017-07-10 10:04:13	41	5915.34	51.859	49.609	12.2131	55.0916	31.0945	148809	149029	0	0.210279	24.356	14.4725	986.32	98.632	34.266		12.1595	0.435948
2017-07-10 11:04:13	42	5897.74	51.5162	49.2662	12.2683	55.5176	31.3274	150166	150273	150.279	0.210256	24.2995	14.465	986.864	98.6864	34.2095		17.6019	0.342761
2017-07-10 12:04:13	43	5833.31	51.2905	49.0405	12.3911	54.2379	30.6816	151053	151975	0	0.205008	24.8895	14.1975	986.836	98.6836	34.7995		64.426	0.225748
2017-07-10 13:04:13	44	5861.67	51.0703	48.8203	12.3773	55.9881	31.5939	152634	152768	0	0.197193	24.3067	13.9651	985.112	98.5112	34.2167		-28.361	0.220105
2017-07-10 14:04:13	45	5822.36	50.7092	48.4592	12.3501	57.0819	32.1591	154065	154441	0	0.209149	23.9261	14.4552	983.465	98.3465	33.8361		39.3134	0.361175
2017-07-10 15:04:13	46	5771.98	50.43	48.18	12.4475	55.1639	31.1765	151918	153853	0	0.210756	24.6696	14.4857	984.053	98.4053	34.5796		50.3778	0.279209
2017-07-10 16:04:13	47	5735.5	50.1426	47.8926	12.5497	54.5731	30.8864	152055	153973	0	0.209745	25.0061	14.4273	984.83	98.483	34.9161		36.482	0.287344
2017-07-10 17:04:13	48	5728.28	49.8674	47.6174	12.7367	53.4581	30.3354	152284	153775	279.09	0.19269	25.6379	13.6758	984.605	98.4605	35.5478		7.2124	0.275192
2017-07-10 18:04:13	49	5743.88	49.5557	47.3057	12.7415	57.0406	32.2128	157243	156512	0	0.201425	24.4904	14.154	983.914	98.3914	34.4004		-15.5979	0.311697
2017-07-10 19:04:13	50	5737.19	49.1831	46.9331	12.6272	60.2805	33.8789	155519	156947	0	0.205669	23.3571	14.3827	983.41	98.341	33.2671		6.6901	0.37264
2017-07-10 20:04:13	51	5683.74	48.7913	46.5413	12.6142	58.7419	33.0757	155571	156707	0	0.208514	23.7937	14.4366	983.04	98.304	33.7037		53.4566	0.391825
2017-07-10 21:04:13	52	5599.57	48.5007	46.2507	12.6406	55.8771	31.5856	154128	156316	0	0.20844	24.7148	14.391	982.872	98.2872	34.6248		84.1641	0.290538
2017-07-10 22:04:13	53	5578.72	48.1862	45.9362	12.6087	54.877	31.0563	151403	153870	0	0.206855	24.9908	14.3181	983.317	98.3317	34.9008		20.8571	0.314493
2017-07-10 23:04:13	54	5544.03	47.8732	45.6232	12.5157	55.0823	31.1466	150149	152394	0	0.208818	24.7928	14.3993	983.711	98.3711	34.7028		34.6883	0.313011
2017-07-11 00:04:13	55	5509.51	47.5569	45.3069	12.4415	54.7538	30.9609	149737	151576	0	0.207861	24.7934	14.3533	984.225	98.4225	34.7034		34.5154	0.316281
2017-07-11 01:04:13	56	5477.93	47.1671	44.9171	12.3665	54.3286	30.7245	148683	150081	0	0.209269	24.8245	14.3999	984.057	98.4057	34.7345		31.5857	0.389842
2017-07-11 02:04:13	57	5459.76	46.8036	44.5536	12.2962	54.6071	30.857	149531	150179	0	0.209626	24.6327	14.4491	984.285	98.4285	34.5427		18.1613	0.363488
2017-07-11 03:04:13	58	5454.18	46.4266	44.1766	12.2236	55.3118	31.2114	147836	149542	0	0.21087	24.3005	14.4883	983.612	98.3612	34.2105		5.5847	0.376996
2017-07-11 04:04:13	59	5409.02	46.1282	43.8782	12.2156	54.3269	30.6954	147057	149035	0	0.193941	24.6072	13.7647	984.164	98.4164	34.5172		45.1559	0.298461
2017-07-11 05:04:13	60	5429.32	45.862	43.612	12.0772	57.9011	32.5312	148500	149732	0	0.199771	23.2823	14.1193	984.158	98.4158	33.1923		-20.2942	0.266202
2017-07-11 06:04:13	61	5424.97	45.6401	43.3901	11.969	60.3527	33.7801	147939	149085	0	0.20759	22.3997	14.461	984.219	98.4219	32.3097		4.3437	0.221901
2017-07-11 07:04:13	62	5377.15	45.4225	43.1725	12.0059	58.4958	32.8255	148219	149381	0	0.207089	22.9994	14.3858	984.687	98.4687	32.9094		47.8244	0.217503
2017-07-11 08:04:13	63	5315.91	45.1044	42.8544	12.0656	56.1631	31.6247	147074	147804	0	0.210343	23.8013	14.4693	984.632	98.4632	33.7113		61.242	0.318197
2017-07-11 09:04:13	64	5293.74	44.7734	42.5234	12.1375	54.4194	30.729	145311	147765	0	0.20768	24.4634	14.347	985.74	98.574	34.3734		22.1693	0.330966
2017-07-11 10:04:13	65	5269.28	44.5113	42.2613	12.275	52.9848	30.004	148305	149517	0	0.21088	25.1378	14.4547	985.958	98.5958	35.0478		24.4582	0.26205
2017-07-11 11:04:13	66	5246.89	44.4273	42.1773	12.4336	51.5379	29.273	149267	150145	0	0.202091	25.8614	14.0481	986.95	98.695	35.7714		22.3897	0.084042
2017-07-11 12:04:13	67	5294.11	44.1773	41.9273	12.4118	54.5812	30.865	149863	150059	0	0.205221	24.8071	14.264	987.21	98.721	34.7171		-47.2243	0.249975
2017-07-11 13:04:13	68	5264.01	43.8948	41.6448	12.4673	54.8244	31.0026	151088	151875	0	0.210164	24.8073	14.4413	987.633	98.7633	34.7173		30.1039	0.282564
2017-07-11 14:04:13	69	5210.56	43.6416	41.3916	12.5726	52.7433	29.9309	152617	152530	0	0.206445	25.6466	14.2344	988.561	98.8561	35.5566		53.4499	0.25311
2017-07-11 15:04:13	70	5187.36	43.4007	41.1507	12.6254	52.0474	29.5744	152548	152360	0	0.208793	25.9594	14.3305	988.756	98.8756	35.8694		23.2035	0.240924
2017-07-11 16:04:13	71	5161.05	43.1186	40.8686	12.6566	51.6419	29.3665	150578	152330	0	0.196875	26.1439	13.8057	988.572	98.8572	36.0539		26.3062	0.282133
2017-07-11 17:04:13	72	5198.64	42.7774	40.5274	12.4561	56.1352	31.6857	151912	153208	0	0.209134	24.3726	14.4342	987.224	98.7224	34.2826		-37.5841	0.341152
2017-07-11 18:04:13	73	5110.81	42.4158	40.1658	12.343	56.0096	31.5985	151431	153560	0	0.211797	24.2508	14.5022	986.104	98.6104	34.1608		87.8296	0.361598
2017-07-11 19:04:13	74	5109.11	42.1211	39.8711	12.2859	55.8676	31.5134	148071	151144	0	0.197839	24.2137	13.9526	985.226	98.5226	34.1237		1.6988	0.294775
2017-07-11 20:04:13	75	5084.46	41.6831	39.4331	12.1938	57.967	32.5889	149634	151289	0	0.206014	23.431	14.3319	985.032	98.5032	33.341		24.6446	0.438007
2017-07-11 21:04:13	76	5073.95	41.4108	39.1608	12.1804	57.7203	32.458	149731	150734	0	0.208304	23.4866	14.4026	985.467	98.5467	33.3966		10.515	0.272218
2017-07-11 22:04:13	77	5010.03	41.1955	38.9455	12.1847	55.9679	31.5462	146399	148502	0	0.209769	24.0359	14.423	985.91	98.591	33.9459		63.914	0.215291
2017-07-11 23:04:13	78	4970.25	40.9282	38.6782	12.1892	54.3462	30.7005	146227	147609	0	0.210213	24.5625	14.4245	986.517	98.6517	34.4725		39.7814	0.267363
2017-07-12 00:04:13	79	4953.02	40.6648	38.4148	12.1631	53.7117	30.3639	145185	146959	0	0.210144	24.7328	14.4183	986.731	98.6731	34.6428		17.2356	0.263397
2017-07-12 01:04:13	80	4928.12	40.4453	38.1953	12.099	53.6714	30.3308	142769	145500	0	0.209246	24.6523	14.379	986.596	98.6596	34.5623		24.8956	0.219461
2017-07-12 02:04:13	81	4910.21	40.2253	37.9753	12.0392	53.8925	30.4351	145391	145963	0	0.209264	24.4918	14.3842	986.841	98.6841	34.4018		17.9138	0.220045
2017-07-12 03:04:13	82	4881.85	39.9929	37.7429	12.0333	53.2406	30.0933	145677	146292	0	0.200946	24.6988	14.0278	987.31	98.731	34.6088		28.3542	0.232409
2017-07-12 04:04:13	83	4904.2	39.7542	37.5042	11.9117	56.9156	31.9856	145425	146780	0	0.200523	23.3414	14.1167	986.953	98.6953	33.2514		-22.3422	0.238628
2017-07-12 05:04:13	84	4923.9	39.5773	37.3273	11.8128	60.0931	33.6124	143702	145517	0	0.199898	22.2459	14.1678	986.901	98.6901	32.1559		-19.7008	0.176973
2017-07-12 06:04:13	85	4883.94	39.3731	37.1231	11.8674	59.2648	33.1954	145305	146407	0	0.208351	22.5682	14.4354	987.375	98.7375	32.4782		39.9542	0.204149
2017-07-12 07:04:13	86	4821.15	39.0705	36.8205	12.0065	55.8854	31.4684	145294	146186	150.279	0.210846	23.8022	14.4776	987.556	98.7556	33.7122		62.7951	0.302656
2017-07-12 08:04:13	87	4796.12	38.7143	36.4643	12.1116	54.0789	30.5462	145540	146158	0	0.209659	24.5367	14.4027	987.631	98.7631	34.4467		25.0244	0.356125
Average		6507.74	58.6637			56.2684		153084	153421	3.41543	0.204578	24.2885	14.2652		98.7715			34.7324	0.371386
Standard deviation		429.444	4.81475			2.2017		4375.26	6794.13	22.6554	0.00506591	0.815872	0.197269		0.154918			35.3165	0.0663042
Methane and carbon dioxide long-term profiles in the presence of soil no. 2 (Experiment #11)
2017-07-12 14:51:35		2405.31	71.2162	68.9662	22.4468	93.1174	52.8865	1179.43	1431.2	0	0.201981	25.8471	14.3965	987.817	98.7817	35.7571
2017-07-12 15:51:35	1	2894.17	70.4906	68.2406	22.5854	95.7215	54.2788	1402.73	1358.67	57.2492	0.187837	25.4641	13.9064	987.421	98.7421	35.3741		-488.861	0.725554
2017-07-12 16:51:35	2	3348.54	69.8859	67.6359	22.7092	100.594	56.8539	1568.76	1456.31	71.5615	0.193185	24.6779	14.3776	987.018	98.7018	34.5879		-454.369	0.604701
2017-07-12 17:51:35	3	3761.59	69.2509	67.0009	22.8008	96.8347	54.9016	1711.9	1609.75	64.4053	0.182886	25.4272	14.3657	987.18	98.718	35.3372		-413.055	0.635028
2017-07-12 18:51:35	4	4159.88	68.688	66.438	22.6707	94.0305	53.4058	1877.93	1743.67	64.4053	0.180862	25.8501	14.3963	986.735	98.6735	35.7601		-398.285	0.562909
2017-07-12 19:51:35	5	4556.18	68.1348	65.8848	22.5155	92.9438	52.8073	1906.56	1855.26	71.5615	0.172647	25.9352	14.0374	986.727	98.6727	35.8452		-396.298	0.553164
2017-07-12 20:51:35	6	4992.19	67.7196	65.4696	22.3167	99.7594	56.3438	2169.93	2070.08	35.7807	0.179549	24.5164	14.3148	986.74	98.674	34.4264		-436.011	0.415238
2017-07-12 21:51:35	7	5370.53	67.1317	64.8817	22.2703	101.621	57.3066	2250.09	2251.42	64.4053	0.178194	24.1525	14.3625	986.895	98.6895	34.0625		-378.343	0.58783
2017-07-12 22:51:35	8	5698.35	66.5136	64.2636	22.2228	98.2625	55.5436	2742.47	2575.05	107.342	0.180605	24.7097	14.448	986.696	98.6696	34.6197		-327.816	0.618106
2017-07-12 23:51:35	9	6023.66	66	63.75	22.0937	94.111	53.3455	2530.63	2541.57	57.2492	0.17795	25.3741	14.3628	987.035	98.7035	35.2841		-325.311	0.513575
2017-07-13 00:51:35	10	6365.55	65.4537	63.2037	21.9477	94.0554	53.2899	2748.2	2717.33	78.7176	0.179208	25.2664	14.4281	987.317	98.7317	35.1764		-341.895	0.546394
2017-07-13 01:51:35	11	6689.69	64.9576	62.7076	21.8928	93.0376	52.7462	3017.29	2876.35	0	0.172488	25.4158	14.0997	987.93	98.793	35.3258		-324.134	0.496076
2017-07-13 02:51:35	12	7082.6	64.4252	62.1752	21.7571	97.7516	55.1889	2834.08	2789.87	0	0.170493	24.4268	14.0624	987.883	98.7883	34.3368		-392.91	0.532395
2017-07-13 03:51:35	13	7443.25	63.7696	61.5196	21.666	104.887	58.8867	3040.19	2926.57	85.8738	0.172012	23.1118	14.0774	987.122	98.7122	33.0218		-360.657	0.655603
2017-07-13 04:51:35	14	7751.38	63.2039	60.9539	21.594	107.111	60.0256	3057.37	3135.81	57.2492	0.17295	22.6864	14.0191	986.83	98.683	32.5964		-308.129	0.565671
2017-07-13 05:51:35	15	8056.32	62.7543	60.5043	21.5712	107.19	60.0615	3177.6	3096.75	85.8738	0.182153	22.6551	14.3733	986.993	98.6993	32.5651		-304.932	0.449641
2017-07-13 06:51:35	16	8304.18	62.2134	59.9634	21.9543	102.588	57.7494	3154.7	3133.02	0	0.182521	23.7333	14.4251	987.616	98.7616	33.6433		-247.867	0.540843
2017-07-13 07:51:35	17	8534.37	61.8771	59.6271	22.4949	95.5642	54.18	3240.58	3261.35	35.7807	0.180062	25.4218	14.3944	988.262	98.8262	35.3318		-230.191	0.33633
2017-07-13 08:51:35	18	8817.77	61.4108	59.1608	22.9273	93.3062	53.0694	3349.36	3534.76	42.9369	0.177436	26.1905	14.2866	988.484	98.8484	36.1005		-283.4	0.4663
2017-07-13 09:51:35	19	9109.01	60.5673	58.3173	23.647	92.9096	52.9821	3458.15	3434.33	57.2492	0.173177	26.8233	14.1014	988.727	98.8727	36.7333		-291.236	0.843525
2017-07-13 10:51:35	20	9448.05	60.0671	57.8171	23.6394	92.2748	52.6457	3887.55	3791.43	78.7176	0.170782	26.9412	14.0155	989.463	98.9463	36.8512		-339.04	0.500212
2017-07-13 11:51:35	21	9882.16	59.5699	57.3199	23.0405	100.228	56.724	3727.24	3699.36	121.654	0.174336	24.9998	14.1146	989.694	98.9694	34.9098		-434.113	0.497144
2017-07-13 12:51:35	22	10222.2	59.2897	57.0397	22.9423	104.003	58.6788	4362.76	4056.47	143.123	0.174327	24.2685	14.1207	989.554	98.9554	34.1785		-339.999	0.280175
2017-07-13 13:51:35	23	10502	58.938	56.688	22.7645	103.3	58.2778	3698.61	3702.15	50.093	0.180673	24.2509	14.4743	989.041	98.9041	34.1609		-279.884	0.351735
2017-07-13 14:51:35	24	10759.9	58.5515	56.3015	22.5645	99.9815	56.5065	3990.61	4098.31	57.2492	0.178635	24.6728	14.4475	988.849	98.8849	34.5828		-257.846	0.386495
2017-07-13 15:51:35	25	10963.7	58.1432	55.8932	22.5762	95.9257	54.3843	4042.14	4159.69	100.186	0.172039	25.4188	14.135	988.432	98.8432	35.3288		-203.841	0.408289
2017-07-13 16:51:35	26	11301.5	57.6706	55.4206	22.6163	98.1798	55.5732	4145.2	4148.53	0	0.171591	25.0366	14.0155	988.11	98.811	34.9466		-337.727	0.472579
2017-07-13 17:51:35	27	11576.5	57.1974	54.9474	22.7124	101.038	57.0867	4133.75	4120.63	100.186	0.180212	24.6022	14.4996	987.009	98.7009	34.5122		-275.004	0.473206
2017-07-13 18:51:35	28	11806.4	56.7505	54.5005	22.7247	97.6292	55.3045	4191	4145.74	35.7807	0.174945	25.2219	14.3072	987.513	98.7513	35.1319		-229.903	0.446946
2017-07-13 19:51:35	29	12082.7	56.3791	54.1291	22.3103	95.2915	54.0037	4288.33	4315.92	64.4053	0.166212	25.3258	13.8227	987.954	98.7954	35.2358		-276.337	0.371343
2017-07-13 20:51:35	30	12440.8	55.7524	53.5024	21.9997	102.382	57.6509	4460.09	4586.54	135.967	0.180298	23.8052	14.4465	987.581	98.7581	33.7152		-358.134	0.626716
2017-07-13 21:51:35	31	12664.7	55.226	52.976	21.867	101.062	56.9369	4580.33	4488.9	0	0.177294	23.9273	14.3687	987.703	98.7703	33.8373		-223.863	0.526396
2017-07-13 22:51:35	32	12888	54.7248	52.4748	21.7073	98.1953	55.4111	4471.54	4611.65	64.4053	0.179478	24.3061	14.4987	988.439	98.8439	34.2161		-223.256	0.501229
2017-07-13 23:51:35	33	13109.9	54.3066	52.0566	21.5275	96.367	54.422	4671.93	4737.19	0	0.179531	24.4915	14.4798	988.492	98.8492	34.4015		-221.975	0.418245
2017-07-14 00:51:35	34	13302.6	53.9046	51.6546	21.415	94.2168	53.2767	4620.41	4692.56	0	0.176212	24.7988	14.3073	988.538	98.8538	34.7088		-192.647	0.401942
2017-07-14 01:51:35	35	13504.6	53.4525	51.2025	21.5172	93.4553	52.897	4912.4	4809.73	0	0.177136	25.0277	14.3247	988.608	98.8608	34.9377		-202.027	0.452081
2017-07-14 02:51:35	36	13723.2	53.0919	50.8419	21.5288	92.3845	52.338	4929.58	4899.01	0	0.171222	25.2425	14.0477	988.811	98.8811	35.1525		-218.563	0.360642
2017-07-14 03:51:35	37	14070.6	52.724	50.474	21.5139	99.8193	56.2206	4958.2	5071.98	50.093	0.180492	23.8584	14.4302	988.733	98.8733	33.7684		-347.412	0.367903
2017-07-14 04:51:35	38	14225.6	52.2533	50.0033	21.5612	97.7317	55.1411	5215.85	5211.47	0	0.179585	24.2703	14.4353	988.857	98.8857	34.1803		-154.992	0.470664
2017-07-14 05:51:35	39	14396.7	51.8809	49.6309	21.5822	93.9152	53.1498	5004.01	4974.33	28.6246	0.177949	24.994	14.3703	988.655	98.8655	34.904		-171.177	0.372453
2017-07-14 06:51:35	40	14608.8	51.4953	49.2453	21.5637	93.3498	52.8503	5307.45	5264.48	0	0.180149	25.0862	14.4626	988.988	98.8988	34.9962		-212.029	0.385571
2017-07-14 07:51:35	41	14847.3	51.1399	48.8899	21.4977	93.8745	53.1129	5078.44	5094.3	0	0.166803	24.932	13.8239	989.078	98.9078	34.842		-238.57	0.355413
2017-07-14 08:51:35	42	15165.2	50.6753	48.4253	21.6123	101.966	57.3576	5456.31	5468.14	0	0.181226	23.5641	14.4649	989.469	98.9469	33.4741		-317.85	0.464572
2017-07-14 09:51:35	43	15326.1	50.3171	48.0671	21.8568	99.2986	56.0156	5668.16	5535.1	0	0.178893	24.2298	14.3957	990.168	99.0168	34.1398		-160.943	0.358175
2017-07-14 10:51:35	44	15525.4	49.9572	47.7072	21.5672	96.5842	54.543	5135.69	5359.34	0	0.178041	24.4843	14.3665	990.122	99.0122	34.3943		-199.27	0.359989
2017-07-14 11:51:35	45	15704.4	49.5288	47.2788	21.6507	96.2655	54.3922	5582.27	5484.88	0	0.179323	24.6114	14.421	990.241	99.0241	34.5214		-178.965	0.428355
2017-07-14 12:51:35	46	15866.4	49.1699	46.9199	21.7343	93.4281	52.9224	4952.48	5055.24	0	0.171738	25.2116	14.0653	990.315	99.0315	35.1216		-162.018	0.358912
2017-07-14 13:51:35	47	16213.3	48.8442	46.5942	21.8625	100.38	56.5807	5399.06	5390.02	0	0.172112	24.0431	14.0548	990.19	99.019	33.9531		-346.924	0.325713
2017-07-14 14:51:35	48	16501.9	48.4629	46.2129	22.2561	107.53	60.3797	5960.15	5669.01	0	0.171333	23.1465	14.0422	989.892	98.9892	33.0565		-288.605	0.381241
2017-07-14 15:51:35	49	16624.9	48.0856	45.8356	22.5296	105.641	59.4524	5313.18	5540.68	0	0.177857	23.6724	14.471	989.506	98.9506	33.5824		-122.945	0.377368
2017-07-14 16:51:35	50	16723.7	47.7618	45.5118	22.6111	98.6051	55.795	5444.86	5604.84	0	0.171689	24.9556	14.2523	989.336	98.9336	34.8656		-98.843	0.323755
2017-07-14 17:51:35	51	16907.6	47.5283	45.2783	22.5631	95.1622	53.9813	5496.39	5579.73	28.6246	0.176069	25.5511	14.4113	989.157	98.9157	35.4611		-183.875	0.233477
2017-07-14 18:51:35	52	17099.7	47.138	44.888	22.4515	94.3533	53.5367	5479.22	5532.31	64.4053	0.178361	25.615	14.4886	988.97	98.897	35.525		-192.152	0.390324
2017-07-14 19:51:35	53	17391.5	46.8125	44.5625	22.185	97.1058	54.9314	5839.92	5749.92	42.9369	0.169195	24.8898	13.9356	988.86	98.886	34.7998		-291.775	0.32551
2017-07-14 20:51:35	54	17726.1	46.2923	44.0423	21.9918	104.258	58.6258	6103.29	5869.88	42.9369	0.170253	23.4793	14.0053	988.903	98.8903	33.3893		-334.571	0.520175
2017-07-14 21:51:35	55	17941	45.8112	43.5612	21.8382	106.115	59.5596	5811.29	5903.36	57.2492	0.176999	23.0465	14.4327	989.355	98.9355	32.9565		-214.953	0.481112
2017-07-14 22:51:35	56	18067.6	45.3536	43.1036	21.6364	101.259	56.9946	6189.17	6037.27	114.498	0.175402	23.7061	14.4076	990.02	99.002	33.6161		-126.553	0.457657
2017-07-14 23:51:35	57	18234.5	45.0536	42.8036	21.5485	98.3648	55.469	5983.05	5864.3	0	0.175871	24.1457	14.4023	990.198	99.0198	34.0557		-166.941	0.299987
2017-07-15 00:51:35	58	18349.4	44.7416	42.4916	21.6694	94.9709	53.7185	5370.43	5763.87	107.342	0.176271	24.867	14.4082	990.5	99.05	34.777		-114.855	0.31201
2017-07-15 01:51:35	59	18484.1	44.5303	42.2803	21.6824	92.4183	52.3835	5983.05	5967.53	0	0.176948	25.3626	14.3984	990.718	99.0718	35.2726		-134.741	0.211284
2017-07-15 02:51:35	60	18670.5	44.2882	42.0382	21.7395	91.7843	52.0611	5713.96	5660.64	135.967	0.176923	25.5325	14.3622	990.87	99.087	35.4425		-186.337	0.242119
2017-07-15 03:51:35	61	18846	43.9495	41.6995	21.7967	91.8582	52.1101	5925.8	6056.8	0	0.178517	25.565	14.4211	990.721	99.0721	35.475		-175.493	0.338661
2017-07-15 04:51:35	62	19064.4	43.712	41.462	21.7698	93.0706	52.7414	5719.68	5855.93	57.2492	0.163907	25.309	13.7124	990.839	99.0839	35.219		-218.455	0.237459
2017-07-15 05:51:35	63	19370.7	43.3229	41.0729	21.7602	99.9343	56.3285	6309.4	6274.41	0	0.16934	24.0389	13.9318	991.015	99.1015	33.9489		-306.241	0.389087
2017-07-15 06:51:35	64	19601.5	42.8724	40.6224	21.8544	103.61	58.2614	6229.25	6204.66	28.6246	0.180794	23.4787	14.4695	991.372	99.1372	33.3887		-230.852	0.450573
2017-07-15 07:51:35	65	19653.5	42.5832	40.3332	21.9655	98.3787	55.5559	5817.02	6179.56	0	0.178557	24.4824	14.4749	991.539	99.1539	34.3924		-51.978	0.289208
2017-07-15 08:51:35	66	19773.3	42.3008	40.0508	22.0166	93.6734	53.1021	5748.31	6087.49	35.7807	0.175154	25.3949	14.3031	991.924	99.1924	35.3049		-119.863	0.282336
2017-07-15 09:51:35	67	19875.3	42.0706	39.8206	22.1663	91.6214	52.0509	5811.29	5908.94	42.9369	0.179482	25.9119	14.4953	991.966	99.1966	35.8219		-101.932	0.230196
2017-07-15 10:51:35	68	20154.3	41.8534	39.6034	22.2766	94.2567	53.4548	6057.48	5992.63	0	0.170036	25.4936	13.9687	992.064	99.2064	35.4036		-279.009	0.217241
2017-07-15 11:51:35	69	20458.9	41.5314	39.2814	22.3611	101.243	57.1272	6194.89	6246.51	0	0.166841	24.2903	13.8327	991.944	99.1944	34.2003		-304.619	0.321976
2017-07-15 12:51:35	70	20631.6	41.0467	38.7967	22.5179	104.799	59.0116	6378.11	6313.47	0	0.17934	23.8043	14.4776	991.515	99.1515	33.7143		-172.669	0.484671
2017-07-15 13:51:35	71	20706.9	40.731	38.481	22.6973	100.474	56.7886	6332.3	6514.34	0	0.176437	24.6898	14.4459	991.097	99.1097	34.5998		-75.324	0.315773
2017-07-15 14:51:35	72	20807.5	40.4368	38.1868	22.7515	97.1185	55.0416	6320.85	6430.64	0	0.175662	25.3364	14.4074	990.491	99.0491	35.2464		-100.65	0.29419
2017-07-15 15:51:35	73	20947.5	40.0737	37.8237	22.8062	95.5531	54.2297	6275.05	6319.05	135.967	0.175201	25.6693	14.3632	990.093	99.0093	35.5793		-139.991	0.363099
2017-07-15 16:51:35	74	21122.8	39.7232	37.4732	22.7117	95.5019	54.1861	6395.28	6564.56	50.093	0.176478	25.6047	14.3983	989.428	98.9428	35.5147		-175.28	0.350507
2017-07-15 17:51:35	75	21253.4	39.4806	37.2306	22.5798	94.6899	53.7362	6360.93	6346.95	50.093	0.174918	25.6532	14.3077	988.932	98.8932	35.5632		-130.612	0.242585
2017-07-15 18:51:35	76	21428.6	39.2163	36.9663	22.3183	95.0611	53.8843	6515.52	6383.22	50.093	0.178496	25.3753	14.4434	988.292	98.8292	35.2853		-175.201	0.264329
2017-07-15 19:51:35	77	21611.2	38.8033	36.5533	22.1658	95.7565	54.2212	6212.07	6514.34	0	0.176717	25.1232	14.355	988.033	98.8033	35.0332		-182.519	0.412916
2017-07-15 20:51:35	78	21746.4	38.3957	36.1457	21.9798	95.4574	54.0305	6423.91	6369.27	157.435	0.177807	25.029	14.4013	987.97	98.797	34.939		-135.21	0.407645
2017-07-15 21:51:35	79	21882.2	38.0611	35.8111	21.7675	93.9684	53.2116	6120.46	6360.9	121.654	0.178378	25.136	14.4251	987.847	98.7847	35.046		-135.864	0.33461
2017-07-15 22:51:35	80	22010.6	37.7239	35.4739	21.5866	93.1123	52.73	6647.2	6592.46	0	0.17367	25.1504	14.204	987.946	98.7946	35.0604		-128.347	0.337152
2017-07-15 23:51:35	81	22220	37.3854	35.1354	21.3923	94.5956	53.4706	6532.69	6553.4	0	0.164515	24.7087	13.8199	987.892	98.7892	34.6187		-209.476	0.338525
2017-07-16 00:51:35	82	22516.7	37.0772	34.8272	21.2093	102.735	57.6758	6687.28	6609.2	0	0.181763	23.1018	14.5206	988.086	98.8086	33.0118		-296.695	0.308256
2017-07-16 01:51:35	83	22567.5	36.8337	34.5837	21.3591	99.4796	56.0132	6630.02	6514.34	0	0.179373	23.7912	14.4184	988.173	98.8173	33.7012		-50.761	0.243425
2017-07-16 02:51:35	84	22567.4	36.4584	34.2084	21.4788	94.2895	53.3266	6601.4	6673.36	0	0.180108	24.8379	14.4847	988.154	98.8154	34.7479		0.081	0.375351
2017-07-16 03:51:35	85	22763	36.1908	33.9408	21.4884	94.9224	53.6595	6572.77	6631.51	100.186	0.167994	24.7271	13.8984	988	98.8	34.6371		-195.604	0.2676
2017-07-16 04:51:35	86	23017.4	35.9009	33.6509	21.4741	101.482	57.0785	6956.37	6614.78	0	0.16796	23.5349	13.9246	987.817	98.7817	33.4449		-254.384	0.289861
2017-07-16 05:51:35	87	23193.4	35.5948	33.3448	21.5746	105.031	58.9429	6589.95	6681.73	100.186	0.180292	23.0137	14.4752	988.064	98.8064	32.9237		-175.991	0.306146
2017-07-16 06:51:35	88	23172.4	35.3043	33.0543	21.6896	100.269	56.489	6532.69	6673.36	35.7807	0.178558	23.9226	14.4862	987.675	98.7675	33.8326		21.033	0.290437
2017-07-16 07:51:35	89	23177.1	35.1104	32.8604	21.6971	93.936	53.1817	6544.14	6695.68	0	0.175093	25.0845	14.3249	987.741	98.7741	34.9945		-4.7	0.193912
2017-07-16 08:51:35	90	23277.9	34.9883	32.7383	21.7651	92.3718	52.374	6658.65	6720.79	0	0.178493	25.4396	14.4446	987.582	98.7582	35.3496		-100.857	0.122141
2017-07-16 09:51:35	91	23387.7	34.7371	32.4871	21.8568	92.2751	52.3397	6612.85	6723.58	50.093	0.174127	25.5333	14.2323	987.402	98.7402	35.4433		-109.772	0.251152
2017-07-16 10:51:35	92	23571	34.43	32.18	21.8908	93.1304	52.7946	7030.8	6935.61	50.093	0.180124	25.3964	14.5006	988.346	98.8346	35.3064		-183.285	0.307147
2017-07-16 11:51:35	93	23745.3	34.1213	31.8713	21.8194	94.9324	53.7261	6801.79	6801.7	0	0.178218	24.9968	14.4045	988.186	98.8186	34.9068		-174.299	0.308638
2017-07-16 12:51:35	94	23854.1	33.8563	31.6063	21.9174	95.2575	53.9143	6704.45	6771.01	0	0.178304	25.0158	14.4084	987.614	98.7614	34.9258		-108.809	0.265075
2017-07-16 13:51:35	95	23916.3	33.5972	31.3472	22.1817	94.8708	53.7599	7019.35	7041.62	0	0.176609	25.3016	14.3309	987.146	98.7146	35.2116		-62.188	0.259109
2017-07-16 14:51:35	96	24038.6	33.4048	31.1548	22.4688	95.1283	53.9466	6630.02	6818.44	0	0.177166	25.4826	14.3546	987.013	98.7013	35.3926		-122.365	0.19237
2017-07-16 15:51:35	97	24111.6	33.2157	30.9657	22.6345	94.5235	53.6585	7025.08	6865.86	0	0.176999	25.7279	14.3612	986.525	98.6525	35.6379		-72.958	0.189125
2017-07-16 16:51:35	98	24243.8	32.9635	30.7135	22.6705	94.4432	53.6227	6572.77	6776.59	0	0.177137	25.7715	14.3816	986.053	98.6053	35.6815		-132.165	0.252144
2017-07-16 17:51:35	99	24371.1	32.73	30.48	22.6423	94.5775	53.6883	7145.31	7100.21	0	0.176946	25.7238	14.3744	985.698	98.5698	35.6338		-127.312	0.233569
2017-07-16 18:51:35	100	24478.3	32.4847	30.2347	22.5781	94.3638	53.5646	6836.14	6932.82	42.9369	0.169635	25.7136	14.0247	985.461	98.5461	35.6236		-107.222	0.245229
2017-07-16 19:51:35	101	24800.3	32.1543	29.9043	22.3875	100.499	56.7435	7007.9	7167.17	93.0299	0.178936	24.4417	14.4375	985.098	98.5098	34.3517		-322.005	0.330382
2017-07-16 20:51:35	102	24838.8	31.7901	29.5401	22.2695	99.4807	56.1892	7047.98	7075.1	0	0.17665	24.5285	14.3339	985.026	98.5026	34.4385		-38.492	0.364293
2017-07-16 21:51:35	103	24917.3	31.5097	29.2597	22.0978	96.9456	54.8314	6801.79	6921.66	0	0.177471	24.8492	14.3804	985.285	98.5285	34.7592		-78.471	0.280319
2017-07-16 22:51:35	104	25020.6	31.2671	29.0171	21.8998	94.6475	53.5916	6635.75	6821.23	0	0.177534	25.1157	14.39	985.461	98.5461	35.0257		-103.306	0.24262
2017-07-16 23:51:35	105	25133.9	30.988	28.738	21.7199	94.1464	53.2962	7139.59	7147.64	0	0.178233	25.0634	14.422	986.128	98.6128	34.9734		-113.362	0.279141
2017-07-17 00:51:35	106	25226.7	30.7002	28.4502	21.5478	92.8537	52.5874	6956.37	7033.26	0	0.178886	25.1679	14.466	986.065	98.6065	35.0779		-92.75	0.287818
2017-07-17 01:51:35	107	25356.4	30.4164	28.1664	21.386	93.4323	52.8608	7179.66	7066.73	0	0.174919	24.9233	14.3002	986.22	98.622	34.8333		-129.679	0.283751
2017-07-17 02:51:35	108	25484.8	30.1629	27.9129	21.4836	94.6581	53.5203	7156.76	7301.08	107.342	0.177163	24.7727	14.3733	986.065	98.6065	34.6827		-128.445	0.25355
2017-07-17 03:51:35	109	25529.8	29.9424	27.6924	21.483	92.804	52.5495	7128.13	7186.7	93.0299	0.177718	25.1239	14.4103	986.168	98.6168	35.0339		-45.014	0.220486
2017-07-17 04:51:35	110	25609.6	29.6822	27.4322	21.2924	92.1323	52.1628	6910.57	7083.47	0	0.177615	25.0945	14.4217	985.828	98.5828	35.0045		-79.735	0.26016
2017-07-17 05:51:35	111	25675.9	29.4731	27.2231	21.3335	91.6958	51.9415	6841.86	7253.65	0	0.176235	25.2134	14.39	985.732	98.5732	35.1234		-66.38	0.209132
2017-07-17 06:51:35	112	25770.4	29.2454	26.9954	21.4162	91.8638	52.0446	6950.65	7055.57	0	0.17729	25.2497	14.4339	985.77	98.577	35.1597		-94.502	0.227714
2017-07-17 07:51:35	113	25890	29.0452	26.7952	21.4674	91.9739	52.1116	6904.84	7103	0	0.176966	25.271	14.4367	986.238	98.6238	35.181		-119.575	0.200157
2017-07-17 08:51:35	114	25985.9	28.8222	26.5722	21.473	91.7586	51.9997	7597.62	7510.32	0	0.174901	25.3174	14.358	986.702	98.6702	35.2274		-95.876	0.223045
2017-07-17 09:51:35	115	26091.6	28.5821	26.3321	21.3717	92.8269	52.5411	7070.88	7228.55	0	0.175943	25.027	14.4165	987.228	98.7228	34.937		-105.737	0.240069
2017-07-17 10:51:35	116	26191.7	28.3485	26.0985	21.3968	93.4578	52.8761	7339.97	7320.61	0	0.168646	24.9274	14.0788	987.356	98.7356	34.8374		-100.067	0.233612
2017-07-17 11:51:35	117	26488	28.0902	25.8402	21.4887	100.551	56.5968	7414.4	7532.64	0	0.169585	23.709	14.1743	987.195	98.7195	33.619		-296.261	0.258262
2017-07-17 12:51:35	118	26507.5	27.8436	25.5936	21.8415	101.48	57.1498	7351.43	7454.53	0	0.180593	23.8339	14.476	987.053	98.7053	33.7439		-19.542	0.246593
2017-07-17 13:51:35	119	26469.9	27.7094	25.4594	22.0405	96.9986	54.8485	7311.35	7499.16	0	0.17859	24.7934	14.3991	986.915	98.6915	34.7034		37.581	0.134275
2017-07-17 14:51:35	120	26585.3	27.5613	25.3113	22.1093	96.3233	54.5077	6985	7186.7	0	0.178448	24.9729	14.3918	986.743	98.6743	34.8829		-115.424	0.14801
2017-07-17 15:51:35	121	26620.7	27.4194	25.1694	22.3148	95.2696	53.993	7380.05	7479.63	57.2492	0.177002	25.3335	14.3345	986.449	98.6449	35.2435		-35.316	0.141893
2017-07-17 16:51:35	122	26679.7	27.2501	25.0001	22.1737	94.6275	53.6308	7546.09	7496.37	85.8738	0.178566	25.3409	14.4211	986.018	98.6018	35.2509		-59.004	0.169304
2017-07-17 17:51:35	123	26790.7	27.0177	24.7677	22.1589	94.924	53.7836	7465.93	7535.43	64.4053	0.176029	25.2732	14.3246	985.84	98.584	35.1832		-111.016	0.232426
2017-07-17 18:51:35	124	26858.8	26.8032	24.5532	22.1716	95.2788	53.972	7328.52	7409.89	93.0299	0.178245	25.217	14.4039	985.981	98.5981	35.127		-68.152	0.21447
2017-07-17 19:51:35	125	26999.3	26.59	24.34	22.0042	94.2095	53.381	7706.4	7750.25	135.967	0.177421	25.2831	14.4001	986.077	98.6077	35.1931		-140.422	0.213283
2017-07-17 20:51:35	126	27056.6	26.3464	24.0964	21.9127	94.5766	53.5568	7248.37	7465.68	0	0.179196	25.1396	14.4761	986.212	98.6212	35.0496		-57.356	0.243594
2017-07-17 21:51:35	127	27307.3	26.0943	23.8443	21.7193	97.8121	55.2133	7334.25	7465.68	0	0.165605	24.3851	13.9172	986.469	98.6469	34.2951		-250.712	0.252101
2017-07-17 22:51:35	128	27447.7	25.7461	23.4961	21.6066	102.508	57.6384	7717.85	7683.29	0	0.178762	23.4663	14.4086	986.345	98.6345	33.3763		-140.395	0.348177
2017-07-17 23:51:35	129	27409.9	25.5093	23.2593	21.5651	98.387	55.4838	7563.27	7792.1	0	0.178005	24.1554	14.3738	986.608	98.6608	34.0654		37.818	0.236806
2017-07-18 00:51:35	130	27459.3	25.3337	23.0837	21.4776	96.233	54.3426	7551.81	7797.68	0	0.181182	24.4751	14.5321	986.832	98.6832	34.3851		-49.401	0.175559
2017-07-18 01:51:35	131	27508.2	25.1856	22.9356	21.3805	94.3311	53.3301	7694.95	7859.06	0	0.177612	24.7487	14.3741	987.157	98.7157	34.6587		-48.885	0.14812
2017-07-18 02:51:35	132	27584.9	25.0327	22.7827	21.2418	93.5032	52.8711	7786.56	7733.51	35.7807	0.178582	24.7896	14.4376	987.3	98.73	34.6996		-76.688	0.152891
2017-07-18 03:51:35	133	27647.8	24.9004	22.6504	21.132	93.7498	52.9796	7752.2	7647.03	0	0.178912	24.6509	14.4645	987.171	98.7171	34.5609		-62.968	0.132292
2017-07-18 04:51:35	134	27724.7	24.7543	22.5043	21.0582	93.5143	52.8426	7654.87	7702.82	71.5615	0.177094	24.6335	14.4002	987.202	98.7202	34.5435		-76.833	0.146171
2017-07-18 05:51:35	135	27763.9	24.5474	22.2974	21.0993	92.808	52.4809	7620.52	7638.66	71.5615	0.176017	24.8026	14.3613	987.55	98.755	34.7126		-39.262	0.206818
2017-07-18 06:51:35	136	27848.1	24.3462	22.0962	21.1381	92.549	52.3526	8067.1	7853.48	0	0.177519	24.8849	14.4425	987.93	98.793	34.7949		-84.147	0.201217
2017-07-18 07:51:35	137	27872.1	24.1385	21.8885	21.1669	92.27	52.2118	7649.15	7814.42	0	0.174725	24.9628	14.3242	988.031	98.8031	34.8728		-24.052	0.20775
2017-07-18 08:51:35	138	27993.1	23.9241	21.6741	21.1564	92.869	52.5234	7620.52	7677.71	78.7176	0.179365	24.8389	14.5642	988.186	98.8186	34.7489		-120.978	0.214334
2017-07-18 09:51:35	139	28045.9	23.7686	21.5186	21.125	93.4285	52.8103	7643.42	7713.98	64.4053	0.176865	24.706	14.4543	988.432	98.8432	34.616		-52.745	0.155569
2017-07-18 10:51:35	140	28134.9	23.576	21.326	21.1888	93.9418	53.0907	7317.07	7741.88	0	0.17578	24.6623	14.4059	988.534	98.8534	34.5723		-89.03	0.192574
2017-07-18 11:51:35	141	28188.5	23.32	21.07	21.4272	94.0323	53.1824	7946.87	7873.01	0	0.175538	24.8437	14.3815	988.801	98.8801	34.7537		-53.629	0.255991
2017-07-18 12:51:35	142	28214.6	23.0881	20.8381	21.6405	93.4996	52.9428	7603.34	7730.72	85.8738	0.173816	25.1209	14.2968	989.06	98.906	35.0309		-26.12	0.231942
2017-07-18 13:51:35	143	28265	23.0514	20.8014	22.1074	93.324	52.935	7820.91	7881.38	0	0.174988	25.5351	14.3284	989.073	98.9073	35.4451		-50.357	0.0367
2017-07-18 14:51:35	144	28298.1	23.0121	20.7621	22.5667	93.9611	53.3511	7425.86	7552.17	0	0.176296	25.781	14.3366	988.841	98.8841	35.691		-33.075	0.039242
2017-07-18 15:51:35	145	28366.2	22.9242	20.6742	22.648	93.5986	53.1748	8009.85	7733.51	57.2492	0.168066	25.9146	14.0101	988.709	98.8709	35.8246		-68.098	0.087881
2017-07-18 16:51:35	146	28612.2	22.7521	20.5021	22.6366	99.5946	56.3176	8175.88	8118.51	0	0.172039	24.7982	14.1502	988.399	98.8399	34.7082		-246.066	0.172101
2017-07-18 17:51:35	147	28830.2	22.5348	20.2848	22.6293	105.074	59.1769	8027.02	7962.28	0	0.175973	23.845	14.2924	988.188	98.8188	33.755		-217.94	0.217367
2017-07-18 18:51:35	148	28804.9	22.2978	20.0478	22.6451	102.894	58.0432	8038.47	8263.59	0	0.17823	24.2274	14.4197	988.066	98.8066	34.1374		25.268	0.236942
2017-07-18 19:51:35	149	28787.9	22.1435	19.8935	22.5288	98.3534	55.648	7763.65	8012.5	35.7807	0.17617	24.9362	14.3439	988.128	98.8128	34.8462		17.053	0.154366
2017-07-18 20:51:35	150	28858.5	21.9366	19.6866	22.3344	96.3557	54.566	8084.28	8157.57	71.5615	0.176777	25.1472	14.3678	988.497	98.8497	35.0572		-70.635	0.206869
2017-07-18 21:51:35	151	28886.4	21.7442	19.4942	22.1408	94.8138	53.7226	7912.52	8062.72	0	0.178355	25.2795	14.4394	988.599	98.8599	35.1895		-27.913	0.192345
2017-07-18 22:51:35	152	28964.6	21.5253	19.2753	21.9705	94.0354	53.2836	7723.58	7870.22	0	0.178098	25.2888	14.4179	989.166	98.9166	35.1988		-78.189	0.218977
2017-07-18 23:51:35	153	29052.3	21.3232	19.0732	21.8299	93.7436	53.1051	8078.55	7864.64	50.093	0.178835	25.2297	14.4532	989.662	98.9662	35.1397		-87.728	0.202031
2017-07-19 00:51:35	154	29211.1	21.1438	18.8938	21.6719	95.046	53.7583	8027.02	7825.58	85.8738	0.16382	24.855	13.7898	989.53	98.953	34.765		-158.79	0.179388
2017-07-19 01:51:35	155	29425.5	20.8624	18.6124	21.5365	102.328	57.5308	7901.06	8085.04	0	0.181094	23.44	14.5206	989.489	98.9489	33.35		-214.4	0.281463
2017-07-19 02:51:35	156	29362.1	20.6983	18.4483	21.4613	98.4794	55.5119	8141.53	8221.74	0	0.179517	24.0536	14.4623	989.546	98.9546	33.9636		63.453	0.164119
2017-07-19 03:51:35	157	29296.6	20.6041	18.3541	21.2956	94.0956	53.1911	8198.79	8355.65	0	0.171718	24.7225	14.1046	989.602	98.9602	34.6325		65.484	0.094194
2017-07-19 04:51:35	158	29589.1	20.5077	18.2577	21.1281	99.3224	55.8857	8164.43	8227.32	0	0.169982	23.6275	14.0604	989.777	98.9777	33.5375		-292.548	0.096329
2017-07-19 05:51:35	159	29774.1	20.4141	18.1641	21.2394	106.055	59.4039	8485.06	8531.41	0	0.168522	22.5704	13.9852	989.901	98.9901	32.4804		-184.967	0.093685
2017-07-19 06:51:35	160	29705.6	20.2028	17.9528	21.4977	105.263	59.0475	7780.83	7906.48	121.654	0.178052	22.9124	14.4214	989.781	98.9781	32.8224		68.475	0.211267
2017-07-19 07:51:35	161	29576.8	19.9705	17.7205	21.7801	97.2423	54.9271	7826.63	7926.01	93.0299	0.176138	24.538	14.4043	990.47	99.047	34.448		128.855	0.232324
2017-07-19 08:51:35	162	29566.1	19.9674	17.7174	22.046	93.4971	53.0149	7637.7	7875.8	0	0.176994	25.4523	14.41	991.179	99.1179	35.3623		10.651	0.003025
2017-07-19 09:51:35	163	29624.8	19.9146	17.6646	22.1942	93.0401	52.8014	7929.69	7973.44	0	0.176177	25.6595	14.358	991.358	99.1358	35.5695		-58.662	0.052884
2017-07-19 10:51:35	164	29709.5	19.6853	17.4353	21.9754	94.1111	53.3242	8181.61	8129.67	85.8738	0.178635	25.2784	14.4507	991.293	99.1293	35.1884		-84.724	0.229282
2017-07-19 11:51:35	165	29781.2	19.488	17.238	22.0894	94.3317	53.4605	8021.3	8151.99	0	0.178502	25.3288	14.4376	991.57	99.157	35.2388		-71.679	0.197319
2017-07-19 12:51:35	166	29801.2	19.3955	17.1455	22.3673	94.1195	53.399	8009.85	8163.15	0	0.177649	25.5922	14.3926	991.426	99.1425	35.5022		-20.056	0.09244
2017-07-19 13:51:35	167	29838.2	19.344	17.094	22.5499	93.2055	52.9509	8296.12	8324.96	0	0.17125	25.9122	14.0939	991.222	99.1222	35.8222		-36.991	0.051478
2017-07-19 14:51:35	168	30129.7	19.1955	16.9455	22.235	99.5696	56.2291	8284.67	8430.98	0	0.165917	24.4852	13.8763	990.855	99.0855	34.3952		-291.524	0.148561
2017-07-19 15:51:35	169	30207.6	18.9059	16.6559	22.3992	104.242	58.6982	8238.86	8266.38	0	0.178702	23.805	14.4252	990.598	99.0598	33.715		-77.841	0.289547
2017-07-19 16:51:35	170	30061.2	18.8181	16.5681	22.4789	98.0152	55.4617	8227.41	8408.66	35.7807	0.177477	24.958	14.4376	990.254	99.0254	34.868		146.376	0.08788
2017-07-19 17:51:35	171	30043.4	18.7593	16.5093	22.5604	94.7884	53.7845	8502.23	8472.83	0	0.169504	25.6192	14.0366	990.133	99.0133	35.5292		17.775	0.058766
2017-07-19 18:51:35	172	30333.6	18.5788	16.3288	22.5569	101.416	57.2548	8439.25	8514.67	64.4053	0.176564	24.4143	14.3343	989.719	98.9719	34.3243		-290.181	0.180524
Average			58.6511			97.9143		3922.23	3912.99	48.6618	0.176261	24.727	14.2683		98.8168			-281.576	0.473705
Standard deviation			4.80546			4.34348		857.973	876.091	43.8669	0.00430928	0.948308	0.198269		0.0839781			68.3217	0.110523
Elevated thoron 220Rn and radon 222Rn abundances, wet conditions (Experiment #9)
2017-07-19 22:13:08		5773.3	80.4603	78.2103	22.6131	95.578	54.2084	149788	120810	42657.8	0.16893	25.5127	14.342	989.308	98.9308	35.4227
2017-07-19 23:13:08	1	5716.68	80.0842	77.8342	22.3292	94.7929	53.7456	151655	143561	67997.7	0.171004	25.4344	14.4055	989.676	98.9676	35.3444		56.6203	0.376114
2017-07-20 00:13:08	2	5673.14	79.6736	77.4236	22.221	94.5859	53.6176	161044	158227	65514.5	0.171335	25.3868	14.4033	990.015	99.0015	35.2968		43.5384	0.410543
2017-07-20 01:13:08	3	5625.78	79.199	76.949	22.1426	94.0023	53.2973	167457	166324	57857.4	0.164274	25.4342	14.0429	990.477	99.0477	35.3442		47.3599	0.474647
2017-07-20 02:13:08	4	5629.82	78.764	76.514	21.9704	100.188	56.5015	175301	173413	53005.6	0.165926	24.1638	14.0972	990.317	99.0317	34.0738		-4.0385	0.435049
2017-07-20 03:13:08	5	5605.1	78.31	76.06	21.7603	104.662	58.7892	182412	180186	67682.8	0.162224	23.2255	13.9368	989.698	98.9698	33.1355		24.7227	0.45397
2017-07-20 04:13:08	6	5533.93	77.7661	75.5161	21.733	103.537	58.199	187971	186595	40417.9	0.17173	23.3932	14.4392	988.751	98.8751	33.3032		71.1669	0.543903
2017-07-20 05:13:08	7	5437.86	77.3543	75.1043	21.6205	96.599	54.5608	192402	192225	36668.1	0.17171	24.5253	14.4708	988.462	98.8462	34.4353		96.0694	0.411822
2017-07-20 06:13:08	8	5385.86	77.0002	74.7502	21.4393	94.1332	53.2375	199823	198075	40582.5	0.170782	24.8348	14.3788	988.158	98.8158	34.7448		52.0019	0.354006
2017-07-20 07:13:08	9	5335.58	76.583	74.333	21.1553	92.8638	52.5205	209916	207834	54286.5	0.172911	24.839	14.46	988.859	98.8859	34.749		50.2794	0.417297
2017-07-20 08:13:08	10	5281.24	76.2202	73.9702	21.0103	92.2871	52.1918	216924	215060	42607.7	0.172965	24.8275	14.446	989.312	98.9312	34.7375		54.3451	0.362768
2017-07-20 09:13:08	11	5254.21	75.8492	73.5992	21.0241	92.2897	52.1957	231913	227218	27780.2	0.174027	24.8386	14.4895	989.677	98.9677	34.7486		27.0216	0.371013
2017-07-20 10:13:08	12	5244.79	75.6196	73.3696	20.8841	89.9326	50.9356	240267	236176	142486	0.172284	25.18	14.3957	990.226	99.0226	35.09		9.4231	0.229536
2017-07-20 11:13:08	13	5222.7	75.3697	73.1197	21.0565	87.0658	49.4615	256916	253072	92657.8	0.167343	25.9054	14.1797	990.302	99.0302	35.8154		22.0914	0.249915
2017-07-20 12:13:08	14	5210.89	75.0578	72.8078	20.5672	90.4191	51.1321	267760	263933	73021.3	0.160224	24.8121	13.9942	990.523	99.0523	34.7221		11.8137	0.311901
2017-07-20 13:13:08	15	5192.3	74.5996	72.3496	20.1848	90.7858	51.2519	284393	280756	86009.7	0.173057	24.4076	14.4358	989.687	98.9687	34.3176		18.5818	0.458191
2017-07-20 14:13:08	16	5119.89	74.211	71.961	20.2682	86.3316	48.936	293032	290185	93967.4	0.169734	25.3748	14.3487	988.645	98.8645	35.2848		72.4148	0.388638
2017-07-20 15:13:08	17	5086.4	73.7659	71.5159	20.4077	85.0967	48.3126	302594	300985	95191.1	0.168053	25.7547	14.3207	987.876	98.7876	35.6647		33.488	0.445107
2017-07-20 16:13:08	18	5074.16	73.1833	70.9333	20.7497	85.0576	48.3518	313403	311932	88943.8	0.169423	26.0606	14.4287	987.463	98.7463	35.9706		12.2375	0.582627
2017-07-20 17:13:08	19	5078.62	72.5303	70.2803	21.1894	85.7754	48.8055	323199	322715	77866	0.169554	26.2861	14.4497	986.907	98.6907	36.1961		-4.459	0.652985
2017-07-20 18:13:08	20	5062.16	72.0434	69.7934	21.3938	88.1134	50.0713	328318	329709	83970.2	0.157096	25.9759	13.9064	986.694	98.6694	35.8859		16.466	0.486891
2017-07-20 19:13:08	21	5053.41	71.6786	69.4286	21.3169	92.3769	52.2954	334078	337072	103099	0.169125	25.0678	14.4188	986.279	98.6279	34.9778		8.7483	0.364742
2017-07-20 20:13:08	22	4986.58	71.2739	69.0239	21.2904	89.5818	50.8247	335269	339312	104387	0.1685	25.5934	14.367	986.295	98.6295	35.5034		66.8335	0.404747
2017-07-20 21:13:08	23	4942.72	70.8934	68.6434	21.2126	88.4362	50.2092	332366	338682	110097	0.16917	25.7581	14.4257	986.237	98.6237	35.6681		43.8606	0.38047
2017-07-20 22:13:08	24	4920.26	70.541	68.291	21.1839	90.4203	51.2457	336746	339917	103521	0.153542	25.3376	13.7885	986.335	98.6335	35.2476		22.4575	0.352447
2017-07-20 23:13:08	25	4915.8	70.1973	67.9473	21.0262	96.4392	54.3637	336706	341491	116609	0.169256	24.0616	14.4475	986.514	98.6514	33.9716		4.459	0.343669
2017-07-21 00:13:08	26	4862.12	69.7457	67.4957	20.9458	94.9296	53.5607	334919	339541	116996	0.170799	24.2727	14.4226	986.652	98.6652	34.1827		53.6804	0.45164
2017-07-21 01:13:08	27	4818.66	69.3227	67.0727	20.9086	91.3948	51.706	331610	338227	106147	0.168136	24.9139	14.319	986.669	98.6669	34.8239		43.4604	0.423
2017-07-21 02:13:08	28	4776.68	68.8717	66.6217	20.8738	89.6156	50.7676	335143	339284	106169	0.171692	25.2341	14.5007	986.512	98.6512	35.1441		41.982	0.451013
2017-07-21 03:13:08	29	4766.31	68.4404	66.1904	20.8625	91.7249	51.8702	334175	339636	99506.2	0.156503	24.8106	13.9064	985.911	98.5911	34.7206		10.3692	0.431287
2017-07-21 04:13:08	30	4775.02	67.9094	65.6594	20.7518	98.786	55.5316	338114	343653	99670.8	0.154272	23.4069	13.8487	985.846	98.5846	33.3169		-8.7178	0.531005
2017-07-21 05:13:08	31	4741.79	67.3811	65.1311	20.6603	101.899	57.1292	339059	343103	104573	0.174548	22.7857	14.5411	985.865	98.5865	32.6957		33.2302	0.528217
2017-07-21 06:13:08	32	4700.27	66.9772	64.7272	20.6718	95.8232	53.9736	337433	342495	98912.3	0.173191	23.8747	14.4342	986.15	98.615	33.7847		41.5209	0.403993
2017-07-21 07:13:08	33	4663.74	66.6502	64.4002	20.6791	91.5283	51.7332	332864	339415	97488.2	0.172242	24.692	14.4211	987.004	98.7004	34.602		36.5363	0.326933
2017-07-21 08:13:08	34	4634.28	66.2941	64.0441	20.6489	89.7	50.7707	333665	338361	91591.5	0.16277	25.0245	14.0543	987.794	98.7794	34.9345		29.4597	0.356099
2017-07-21 09:13:08	35	4661.94	65.8443	63.5943	20.6112	96.429	54.2772	334616	339044	90410.8	0.164272	23.7119	14.2268	987.595	98.7595	33.6219		-27.6625	0.449819
2017-07-21 10:13:08	36	4650.66	65.3616	63.1116	20.6528	97.5137	54.85	334570	339931	132024	0.173132	23.5506	14.4702	987.375	98.7375	33.4606		11.2779	0.482722
2017-07-21 11:13:08	37	4669.01	65.1087	62.8587	21.2478	92.2774	52.2306	333997	338966	189337	0.172236	25.0291	14.3939	987.23	98.723	34.9391		-18.3444	0.252839
2017-07-21 12:13:08	38	4673.51	64.8028	62.5528	21.6614	89.0922	50.6327	332618	339479	103070	0.1707	26.0007	14.37	987.019	98.7019	35.9107		-4.5065	0.305926
2017-07-21 13:13:08	39	4653.61	64.1847	61.9347	21.813	87.5956	49.8708	331770	337401	104945	0.165477	26.43	14.1575	987.24	98.724	36.34		19.9009	0.618124
2017-07-21 14:13:08	40	4664.25	63.6038	61.3538	22.1563	87.2072	49.7238	333345	337432	99742.4	0.169392	26.7913	14.3545	987.211	98.7211	36.7013		-10.6405	0.580856
2017-07-21 15:13:08	41	4713.99	63.217	60.967	22.4928	90.2516	51.3861	328100	333967	201582	0.157596	26.4447	13.8785	986.608	98.6608	36.3547		-49.7402	0.386876
2017-07-21 16:13:08	42	4725.53	62.8129	60.5629	22.6964	93.7124	53.2431	330826	336252	199807	0.171803	25.931	14.4367	985.886	98.5886	35.841		-11.5357	0.404052
2017-07-21 17:13:08	43	4671.17	62.4619	60.2119	22.8821	89.6925	51.1565	326652	335688	133355	0.163619	26.8658	14.0486	985.476	98.5476	36.7758		54.362	0.350981
2017-07-21 18:13:08	44	4702.48	62.0183	59.7683	22.892	94.2269	53.5478	326366	333509	124131	0.162452	25.9867	14.0648	984.68	98.468	35.8967		-31.311	0.443616
2017-07-21 19:13:08	45	4673.17	61.5474	59.2974	22.8496	94.8408	53.8632	327379	333476	118284	0.173689	25.8372	14.4987	984.326	98.4326	35.7472		29.3104	0.470935
2017-07-21 20:13:08	46	4621.16	61.1786	58.9286	22.7012	91.7584	52.2156	327442	332259	109267	0.167793	26.3129	14.2537	984.236	98.4236	36.2229		52.0053	0.368818
2017-07-21 21:13:08	47	4611.35	60.7968	58.5468	22.534	92.0759	52.3539	326079	332201	107879	0.171882	26.1182	14.4772	983.982	98.3982	36.0282		9.8165	0.381741
2017-07-21 22:13:08	48	4578.04	60.4156	58.1656	22.4235	91.1292	51.8366	323159	330033	99620.7	0.163597	26.2154	14.0813	984.12	98.412	36.1254		33.3015	0.381216
2017-07-21 23:13:08	49	4589.72	60.13	57.88	22.3035	95.8389	54.2895	326331	331679	98125.1	0.16207	25.2182	14.0536	985.019	98.5019	35.1282		-11.6747	0.285623
2017-07-22 00:13:08	50	4577.09	59.9251	57.6751	22.1613	100.263	56.5774	327717	330917	95956.8	0.161669	24.3036	13.9988	984.639	98.4639	34.2136		12.6309	0.204886
2017-07-22 01:13:08	51	4568.62	59.6455	57.3955	22.0523	102.121	57.525	329360	334011	95949.6	0.162077	23.8923	13.9391	984.081	98.4081	33.8023		8.4669	0.279556
2017-07-22 02:13:08	52	4538.14	59.3026	57.0526	21.935	102.801	57.8565	327253	334338	100329	0.171833	23.6812	14.4151	983.344	98.3344	33.5912		30.4769	0.342898
2017-07-22 03:13:08	53	4486.36	58.9402	56.6902	21.9579	96.9256	54.7949	320234	327776	85537.4	0.170564	24.74	14.3908	983.155	98.3155	34.65		51.7883	0.362446
2017-07-22 04:13:08	54	4440.84	58.5969	56.3469	21.92	92.5699	52.5057	320984	328546	79791	0.171026	25.5279	14.4136	983.051	98.3051	35.4379		45.5153	0.343245
2017-07-22 05:13:08	55	4428.69	58.3115	56.0615	21.8301	91.1964	51.7684	320543	326638	78223.8	0.169162	25.7216	14.3203	982.988	98.2988	35.6316		12.146	0.28542
2017-07-22 06:13:08	56	4416.6	57.9043	55.6543	21.7418	90.9676	51.6326	319919	326094	103879	0.170255	25.6941	14.3821	982.971	98.2971	35.6041		12.0952	0.407213
2017-07-22 07:13:08	57	4385.5	57.5705	55.3205	21.6776	90.3446	51.294	317417	323460	110505	0.169771	25.7641	14.3752	983.187	98.3187	35.6741		31.1008	0.333805
2017-07-22 08:13:08	58	4371.52	57.2557	55.0057	21.6583	90.0576	51.1398	316461	322977	112666	0.169439	25.8051	14.3784	983.203	98.3203	35.7151		13.9736	0.31479
2017-07-22 09:13:08	59	4364.5	56.9117	54.6617	21.6755	90.1317	51.1818	317566	321479	88199.5	0.169874	25.8045	14.418	983.146	98.3146	35.7145		7.0258	0.344066
2017-07-22 10:13:08	60	4372.31	56.6094	54.3594	21.7356	91.9473	52.146	319272	323817	72405.9	0.153183	25.4976	13.7155	983.847	98.3847	35.4076		-7.8159	0.302207
2017-07-22 11:13:08	61	4427.02	56.2061	53.9561	22.0276	98.4642	55.6124	320640	325159	147374	0.174116	24.517	14.5618	984.329	98.4329	34.427		-54.7078	0.403306
2017-07-22 12:13:08	62	4454.78	55.5814	53.3314	22.573	94.7805	53.7826	318064	324434	180177	0.170512	25.6307	14.3783	984.671	98.4671	35.5407		-27.754	0.624699
2017-07-22 13:13:08	63	4444.06	55.0755	52.8255	22.7851	92.4265	52.5818	316838	323859	110541	0.169678	26.2488	14.3657	982.754	98.2754	36.1588		10.7116	0.505957
2017-07-22 14:13:08	64	4416.22	54.6865	52.4365	22.9119	91.7652	52.255	313449	320427	90403.6	0.168577	26.4776	14.3333	979.61	97.961	36.3876		27.849	0.388944
2017-07-22 15:13:08	65	4420.84	54.3273	52.0773	23.1497	91.6686	52.2442	315052	321538	86761.1	0.166932	26.6825	14.261	980.266	98.0266	36.5925		-4.6217	0.359234
2017-07-22 16:13:08	66	4443.3	54.1212	51.8712	23.5001	91.8244	52.3847	313420	319710	90689.9	0.169111	26.9228	14.3593	980.832	98.0832	36.8328		-22.4609	0.206098
2017-07-22 17:13:08	67	4433.84	53.9335	51.6835	23.6309	91.2274	52.0909	312447	319331	96937.2	0.168569	27.141	14.3542	980.732	98.0732	37.051		9.457	0.187684
2017-07-22 18:13:08	68	4423.47	53.6115	51.3615	23.6309	91.4327	52.1994	308016	316895	114770	0.16402	27.1003	14.1383	980.526	98.0526	37.0103		10.3726	0.322061
2017-07-22 19:13:08	69	4463.07	53.2371	50.9871	23.8287	92.2433	52.6602	306699	314399	231151	0.169743	27.0915	14.4155	980.41	98.041	37.0015		-39.5982	0.374386
2017-07-22 20:13:08	70	4460.49	52.7649	50.5149	24.0364	91.3651	52.2295	305204	313062	277501	0.162875	27.4216	14.0794	980.39	98.039	37.3316		2.5804	0.472146
2017-07-22 21:13:08	71	4433.55	52.4184	50.1684	23.8518	90.4871	51.735	303601	313980	234350	0.167441	27.4569	14.3351	980.492	98.0492	37.3669		26.9334	0.346524
2017-07-22 22:13:08	72	4407.75	52.1958	49.9458	23.6638	90.1792	51.5418	302840	311338	161264	0.167522	27.3753	14.3508	981.368	98.1368	37.2853		25.801	0.222579
2017-07-22 23:13:08	73	4358.87	51.9247	49.6747	23.2512	92.2357	52.5604	306796	312186	73271.8	0.167821	26.6502	14.3699	981.324	98.1324	36.5602		48.8823	0.271092
2017-07-23 00:13:08	74	4311.8	51.2632	49.0132	22.8952	92.263	52.5145	304122	310454	65042.2	0.167872	26.3672	14.3801	981.184	98.1184	36.2772		47.0717	0.661508
2017-07-23 01:13:08	75	4288.44	50.9434	48.6934	22.6648	92.2524	52.4694	303092	309168	64011.7	0.167211	26.1877	14.3516	981.542	98.1542	36.0977		23.3629	0.319875
2017-07-23 02:13:08	76	4253.54	50.6954	48.4454	22.4631	92.094	52.3512	303773	310844	56304.6	0.164821	26.0581	14.2569	981.382	98.1382	35.9681		34.8952	0.247974
2017-07-23 03:13:08	77	4237.57	50.4344	48.1844	22.3937	91.4572	52.0041	304197	309248	81637.3	0.164362	26.1271	14.2389	980.496	98.0496	36.0371		15.9708	0.26094
2017-07-23 04:13:08	78	4217.13	50.2185	47.9685	22.347	91.4849	52.0106	300910	308986	65471.6	0.167005	26.0842	14.389	980.318	98.0318	35.9942		20.4434	0.215919
2017-07-23 05:13:08	79	4194.41	49.993	47.743	22.2585	91.3458	51.9221	301426	307229	58759.1	0.165009	26.0404	14.2821	979.711	97.9711	35.9504		22.7153	0.225485
2017-07-23 06:13:08	80	4176.01	49.7565	47.5065	22.1543	90.9724	51.7075	302691	307745	56311.7	0.167761	26.0297	14.449	980.157	98.0157	35.9397		18.3987	0.236544
2017-07-23 07:13:08	81	4165.21	49.5096	47.2596	22.0843	90.93	51.673	297916	303155	56519.2	0.166369	25.9813	14.3938	980.487	98.0487	35.8913		10.7998	0.246865
2017-07-23 08:13:08	82	4143.3	49.196	46.946	22.0212	91.24	51.825	297217	302673	49169.9	0.164731	25.869	14.3316	981.085	98.1085	35.779		21.915	0.313646
2017-07-23 09:13:08	83	4129.25	48.923	46.673	21.8962	91.9521	52.1771	302193	306127	45377.1	0.164759	25.6281	14.3289	983.056	98.3056	35.5381		14.0483	0.273023
2017-07-23 10:13:08	84	4134.69	48.6683	46.4183	21.9189	91.2269	51.8002	298351	305200	58608.8	0.167168	25.7883	14.4261	983.834	98.3834	35.6983		-5.4457	0.25466
2017-07-23 11:13:08	85	4115.39	48.3477	46.0977	21.962	91.0845	51.7329	299410	305008	58487.2	0.166053	25.8514	14.3927	980.795	98.0795	35.7614		19.3007	0.320561
2017-07-23 12:13:08	86	4104.76	48.0405	45.7905	22.0128	91.3912	51.903	300487	305973	61399.7	0.165547	25.8326	14.3826	980.824	98.0824	35.7426		10.6336	0.307189
2017-07-23 13:13:08	87	4128.48	47.7365	45.4865	22.1498	92.4	52.4573	298111	303217	88972.4	0.166056	25.7471	14.3938	982.033	98.2033	35.6571		-23.7155	0.303995
Average		4522.63				92.8326		321232	327445	119256	0.167699	25.8122	14.2831		98.3795			10.3036	0.373586
Standard deviation		127.958				3.44796		10087.1	9400.84	48410.9	0.00445386	1.07511	0.185031		0.239218			27.8851	0.108138
Thoron 220Rn and radon 222Rn measurements at 1 L min-1 flow rate, wet conditions
2017-07-23 13:38:26		4326.31	n.d.	n.d.	21.9133	91.0783	51.7211	284948	298019	342047	0.993261	25.8129	14.8856	981.974	98.1974	35.7229
2017-07-23 13:48:26		3958.15	n.d.	n.d.	21.9549	91.5055	51.9529	284713	299665	252726	0.999244	25.7631	14.7471	981.996	98.1996	35.6731
2017-07-23 13:58:26		3955.32	n.d.	n.d.	22.0236	91.744	52.0903	292820	300703	229455	0.999214	25.7724	13.7097	981.923	98.1923	35.6824
2017-07-23 14:08:26		3981.2	n.d.	n.d.	22.0701	92.2222	52.3498	281312	294761	241778	0.999214	25.7171	14.4105	981.906	98.1906	35.6271
2017-07-23 14:18:26		3953.29	n.d.	n.d.	22.0421	92.1651	52.3148	292065	297355	208845	0.999275	25.7055	14.8399	982.045	98.2045	35.6155
2017-07-23 14:28:26		3944.09	n.d.	n.d.	21.9788	92.011	52.2227	283614	291045	185273	0.999153	25.684	13.7538	981.907	98.1907	35.594
2017-07-23 14:38:26		3924.6	n.d.	n.d.	21.911	92.4794	52.4566	282618	294242	190425	0.999214	25.5381	14.5322	981.778	98.1778	35.4481
2017-07-23 14:48:26		3937.6	n.d.	n.d.	21.9125	92.5946	52.5173	281553	290475	186732	0.999214	25.5171	14.9567	981.461	98.1461	35.4271
2017-07-23 14:58:26		3895.39	n.d.	n.d.	21.9218	92.254	52.3402	281896	288500	187935	0.999244	25.5904	13.765	981.348	98.1348	35.5004
2017-07-23 15:08:26		3891.17	n.d.	n.d.	21.9327	92.3173	52.3754	286774	292049	198154	0.999153	25.5871	14.2204	981.335	98.1335	35.4971
2017-07-23 15:18:26		3896.79	n.d.	n.d.	21.9813	92.2753	52.3619	277121	286977	195535	0.999214	25.6348	15.206	981.237	98.1237	35.5448
2017-07-23 15:28:26		3882	n.d.	n.d.	22.0138	91.7068	52.069	276778	285454	194676	0.999214	25.7717	13.829	981.086	98.1086	35.6817
2017-07-23 15:38:26		3875.67	n.d.	n.d.	22.0278	91.5324	51.9799	277190	280917	188407	0.999123	25.8171	13.5741	980.979	98.0979	35.7271
2017-07-23 15:48:26		3874.72	n.d.	n.d.	22.0077	91.7606	52.0963	272106	279628	187806	0.999305	25.7563	15.4926	981.096	98.1096	35.6663
2017-07-23 15:58:26		3849.61	n.d.	n.d.	21.971	91.4937	51.9495	278633	281503	189266	0.999153	25.7785	13.9959	981.16	98.116	35.6885
2017-07-23 16:08:26		3835.43	n.d.	n.d.	21.9365	91.5887	51.9933	273377	281085	180206	0.999244	25.7318	13.7302	981.044	98.1044	35.6418
2017-07-23 16:18:26		3846.11	n.d.	n.d.	21.9096	91.838	52.1196	269358	277687	187548	0.999244	25.6613	15.3462	981.027	98.1027	35.5713
2017-07-23 16:28:26		3826.11	n.d.	n.d.	21.8999	91.7239	52.0579	269701	275511	190339	0.999123	25.6755	13.9047	981.065	98.1065	35.5855
Average		3925.2				91.905		280365	288643	207620	0.998878	25.6953	14.3833	981.465	98.1465
Standard deviation		47.7833				0.359232		6889.54	7832.98	21198.8	5.18918e-05	0.0892616	0.639277	0.397101	0.0397101
Thoron 220Rn measurements at 1 and 0.16 L min-1 flow rate
2017-07-24 10:13:05		1537.58	n.d.	n.d.	17.4098	121.025	66.1051	0	0	526578	0.999214	16.9239	14.1942	983.954	98.3954	26.8339
2017-07-24 10:23:05		1559.12	n.d.	n.d.	18.1471	118.712	65.1443	0	0	486947	0.999275	17.9422	13.661	984.012	98.4012	27.8522
2017-07-24 10:33:05		1611.33	n.d.	n.d.	18.5752	116.38	64.0756	0	0	479004	0.999244	18.6704	15.1325	984.192	98.4192	28.5804
2017-07-24 10:43:05		1598.63	n.d.	n.d.	18.8629	113.38	62.6213	0	0	464706	0.999183	19.3745	14.1133	984.175	98.4175	29.2845
2017-07-24 10:53:05		1603.5	n.d.	n.d.	19.095	111.426	61.6811	0	0	470245	0.999275	19.8794	13.6343	984.29	98.429	29.7894
2017-07-24 11:03:05		1654.22	n.d.	n.d.	19.3047	109.882	60.9412	0	0	472134	0.999275	20.3052	15.2303	984.374	98.4374	30.2152
2017-07-24 11:13:05		1637.43	n.d.	n.d.	19.4979	107.603	59.8172	0	0	453070	0.999183	20.8363	14.1286	984.494	98.4494	30.7463
2017-07-24 11:23:05		1625.33	n.d.	n.d.	19.654	106.003	59.0302	0	0	453800	0.999275	21.2322	13.639	984.452	98.4452	31.1422
2017-07-24 11:33:05		1647.75	n.d.	n.d.	19.721	104.586	58.3157	0	0	403263	0.999183	21.5236	15.2973	984.519	98.4519	31.4336
2017-07-24 11:43:05		1666.93	n.d.	n.d.	19.7209	102.179	57.0737	0	0	363375	0.999214	21.9272	14.321	984.587	98.4587	31.8372
2017-07-24 12:03:47		2239.77	n.d.	n.d.	20.2197	100.404	56.262	0	0	136294	0.18835	22.6674	15.5472	984.943	98.4943	32.5774
2017-07-24 12:13:47		1802.86	n.d.	n.d.	20.2997	98.3995	55.2391	0	0	188665	0.156859	23.0891	14.0423	984.995	98.4995	32.9991
2017-07-24 12:23:47		1840.82	n.d.	n.d.	19.1298	93.5127	52.4625	0	0	247875	0.156638	22.9417	14.0698	985.062	98.5062	32.8517
2017-07-24 12:33:47		1808.27	n.d.	n.d.	20.2953	93.1987	52.5323	0	0	310863	0.179711	24.0404	15.2184	985.107	98.5107	33.9504
2017-07-24 12:43:47		1799.74	n.d.	n.d.	20.3384	90.8904	51.3357	0	0	256591	0.151465	24.5214	13.7871	985.206	98.5206	34.4314
2017-07-24 12:53:47		1789.86	n.d.	n.d.	20.3342	89.2775	50.4915	0	0	255646	0.168775	24.8354	14.7734	985.265	98.5265	34.7454
2017-07-24 13:03:47		1791.38	n.d.	n.d.	20.3844	87.7309	49.6907	0	0	228424	0.168811	25.1901	14.7451	985.327	98.5327	35.1001
2017-07-24 13:13:47		1803.69	n.d.	n.d.	20.4429	86.3315	48.9673	0	0	185874	0.147538	25.528	13.5956	985.364	98.5364	35.438
2017-07-24 13:23:47		1814.86	n.d.	n.d.	20.4601	85.5924	48.5822	0	0	206054	0.159243	25.6966	14.3513	985.343	98.5343	35.6066
2017-07-24 13:33:47		1822.88	n.d.	n.d.	20.5059	84.9346	48.2446	0	0	255517	0.175781	25.8747	15.1368	985.305	98.5305	35.7847
2017-07-24 13:43:47		1805.83	n.d.	n.d.	20.577	84.23	47.8864	0	0	189395	0.148217	26.086	13.7099	985.243	98.5243	35.996
2017-07-24 13:53:47		1838.42	n.d.	n.d.	20.6026	83.8794	47.7063	0	0	229154	0.149221	26.1832	13.8303	985.23	98.523	36.0932
2017-07-24 14:03:47		1821.94	n.d.	n.d.	20.6552	83.7	47.6209	0	0	283942	0.182463	26.2674	15.5331	985.194	98.5194	36.1774
2017-07-24 14:13:47		1839.27	n.d.	n.d.	20.7437	83.1888	47.3667	0	0	234178	0.150454	26.4543	13.8976	985.264	98.5264	36.3643
2017-07-24 14:23:47		1806.19	n.d.	n.d.	20.7882	82.7494	47.1426	0	0	203821	0.14091	26.5882	13.3662	985.267	98.5267	36.4982
2017-07-24 14:33:47		1846.48	n.d.	n.d.	20.8211	82.8229	47.1869	0	0	211249	0.169535	26.6007	15.0054	985.244	98.5244	36.5107
2017-07-24 14:43:47		1854.7	n.d.	n.d.	20.8849	82.6913	47.1281	0	0	215586	0.16634	26.6845	14.7973	985.39	98.539	36.5945
2017-07-24 14:53:47		1846.35	n.d.	n.d.	20.9326	82.3385	46.95	0	0	171748	0.144157	26.8027	13.5826	985.491	98.5491	36.7127
2017-07-24 15:03:47		1851.34	n.d.	n.d.	20.9438	82.2864	46.9243	0	0	150107	0.1451	26.8237	13.7232	985.538	98.5538	36.7337
2017-07-24 15:13:47		1843.79	n.d.	n.d.	20.9552	82.4504	47.0128	0	0	183298	0.18087	26.7976	15.5916	985.482	98.5482	36.7076
2017-07-24 15:23:47		1866.7	n.d.	n.d.	21.004	82.3403	46.9628	0	0	167797	0.149204	26.8637	13.9484	985.474	98.5474	36.7737
2017-07-24 15:33:47		1848.8	n.d.	n.d.	20.9981	82.2126	46.8943	0	0	126192	0.138957	26.8866	13.3807	985.561	98.5561	36.7966
2017-07-24 15:43:47		1841.47	n.d.	n.d.	20.9906	82.5384	47.0651	0	0	149549	0.164872	26.8089	14.8611	985.558	98.5558	36.7189
2017-07-24 15:53:47		1862.75	n.d.	n.d.	20.9956	82.5849	47.0905	0	0	163074	0.159577	26.803	14.5576	985.58	98.558	36.713
2017-07-24 16:03:47		1863.32	n.d.	n.d.	20.9932	82.9614	47.2888	0	0	123272	0.140635	26.7189	13.5409	985.577	98.5577	36.6289
2017-07-24 16:54:14		729.167	n.d.	n.d.	15.7416	64.661	36.7516	0	0	385187	0.999275	26.0238	13.9208	985.559	98.5559	35.9338
2017-07-24 17:04:14		819.987	n.d.	n.d.	17.6081	72.8728	41.3958	0	0	402404	0.999153	25.8893	13.9939	985.589	98.5589	35.7993
2017-07-24 17:14:14		831.543	n.d.	n.d.	18.3828	76.4479	43.411	0	0	432589	0.999305	25.8027	15.3107	985.537	98.5537	35.7127
2017-07-24 17:24:14		872.925	n.d.	n.d.	18.7231	77.643	44.0989	0	0	419923	0.999275	25.8533	13.8677	985.468	98.5468	35.7633
2017-07-24 17:34:14		911.458	n.d.	n.d.	18.9353	78.6383	44.6594	0	0	406011	0.999183	25.8271	13.5555	985.439	98.5439	35.7371
2017-07-24 17:44:14		940.002	n.d.	n.d.	19.081	79.7379	45.2628	0	0	386518	0.999305	25.7158	15.4517	985.481	98.5481	35.6258
2017-07-24 17:54:14		937.52	n.d.	n.d.	19.1801	80.2472	45.5479	0	0	367711	0.999275	25.6946	13.9865	985.503	98.5503	35.6046
2017-07-24 18:04:14		954.793	n.d.	n.d.	19.2421	80.9961	45.9522	0	0	362344	0.999153	25.5862	13.7334	985.511	98.5511	35.4962
2017-07-24 18:14:14		957.784	n.d.	n.d.	19.2759	81.6957	46.3255	0	0	341048	0.999244	25.464	15.5901	985.544	98.5544	35.374
2017-07-24 18:24:14		949.483	n.d.	n.d.	19.2995	81.4832	46.2181	0	0	332675	0.999305	25.5323	14.0878	985.527	98.5527	35.4423
2017-07-24 18:34:14		962.85	n.d.	n.d.	19.3002	81.0793	46.0062	0	0	311249	0.999244	25.6218	13.5323	985.587	98.5587	35.5318
2017-07-24 18:44:14		954.671	n.d.	n.d.	19.2772	81.413	46.1773	0	0	278489	0.999183	25.5271	14.4732	985.662	98.5662	35.4371
Average										409058	0.999237
Standard deviation										63402.8	5.05453e-05
Average										202967	0.159347
Standard deviation										49321.6	0.0145033
No added radon, wet conditions (Experiment #4)
2017-07-24 20:52:24		n.d.	67.2289	64.9789	22.7236	93.1701	52.9625	0	0	615.429	0.163461	26.0566	14.3586	986.412	98.6412	35.9666
2017-07-24 21:52:24	1	n.d.	66.8403	64.5903	22.5671	94.0728	53.4099	0	0	522.399	0.163597	25.7601	14.3659	987.018	98.7018	35.6701		n.d.	0.388596
2017-07-24 22:52:24	2	n.d.	66.5278	64.2778	22.3325	93.9983	53.3291	0	0	200.372	0.16327	25.5874	14.3483	987.835	98.7835	35.4974		n.d.	0.312502
2017-07-24 23:52:24	3	n.d.	66.1556	63.9056	22.1384	94.297	53.4511	1454.25	708.626	114.498	0.164699	25.3749	14.414	988.242	98.8242	35.2849		n.d.	0.372208
2017-07-25 00:52:24	4	n.d.	65.7451	63.4951	22.0161	94.0899	53.3204	0	0	286.246	0.164507	25.3154	14.4064	988.712	98.8712	35.2254		n.d.	0.410441
2017-07-25 01:52:24	5	n.d.	65.3374	63.0874	22.1061	93.5363	53.0462	0	0	279.09	0.162517	25.4934	14.3082	989.268	98.9268	35.4034		n.d.	0.407763
2017-07-25 02:52:24	6	n.d.	64.9297	62.6797	22.1168	93.0468	52.7911	0	0	0	0.164663	25.5957	14.3987	989.462	98.9462	35.5057		n.d.	0.407671
2017-07-25 03:52:24	7	n.d.	64.5412	62.2912	22.1412	92.541	52.5298	0	0	42.9369	0.162742	25.7129	14.3221	989.703	98.9703	35.6229		n.d.	0.38852
2017-07-25 04:52:24	8	n.d.	64.0867	61.8367	22.1554	92.8166	52.6771	0	0	85.8738	0.163333	25.6712	14.3398	990.348	99.0348	35.5812		n.d.	0.454462
2017-07-25 05:52:24	9	n.d.	63.675	61.425	22.1566	92.3105	52.4114	0	0	193.216	0.163374	25.77	14.3486	990.474	99.0474	35.68		n.d.	0.411704
2017-07-25 06:52:24	10	n.d.	63.286	61.036	22.1423	91.3836	51.9217	0	0	193.216	0.164349	25.9391	14.4148	990.845	99.0845	35.8491		n.d.	0.389045
2017-07-25 07:52:24	11	n.d.	62.8807	60.6307	22.1931	91.1813	51.8241	0	0	121.654	0.162709	26.0199	14.3518	991.646	99.1646	35.9299		n.d.	0.405247
2017-07-25 08:52:24	12	n.d.	62.4435	60.1935	22.2664	91.7378	52.1296	0	0	78.7176	0.163054	25.9699	14.3813	992.201	99.2201	35.8799		n.d.	0.437193
2017-07-25 09:52:24	13	n.d.	61.9897	59.7397	22.3543	91.8631	52.2108	0	0	157.435	0.162801	26.0161	14.3709	992.456	99.2456	35.9261		n.d.	0.453826
2017-07-25 10:52:24	14	n.d.	61.5934	59.3434	22.4061	93.3579	53.0058	0	0	107.342	0.148915	25.7684	13.7268	992.277	99.2277	35.6784		n.d.	0.396299
2017-07-25 11:52:24	15	n.d.	61.257	59.007	22.4518	100.472	56.7415	0	0	0	0.153294	24.4974	13.8907	992.153	99.2153	34.4074		n.d.	0.336372
2017-07-25 12:52:24	16	n.d.	60.8856	58.6356	22.5816	105.627	59.4555	0	0	50.093	0.167649	23.7153	14.477	992.02	99.202	33.6253		n.d.	0.371454
2017-07-25 13:52:24	17	n.d.	60.3758	58.1258	22.8255	98.3186	55.6842	0	0	35.7807	0.165109	25.1753	14.3642	991.856	99.1856	35.0853		n.d.	0.509813
2017-07-25 14:52:24	18	n.d.	59.7672	57.5172	23.0528	93.9506	53.4303	0	0	207.528	0.165703	26.1649	14.4385	991.572	99.1572	36.0749		n.d.	0.608523
2017-07-25 15:52:24	19	n.d.	59.2813	57.0313	23.2439	92.807	52.8604	0	0	0	0.158016	26.5333	14.0475	991.76	99.176	36.4433		n.d.	0.485891
2017-07-25 16:52:24	20	n.d.	58.9318	56.6818	23.19	98.0635	55.6161	0	0	164.591	0.156749	25.5042	14.0088	991.459	99.1459	35.4142		n.d.	0.349591
2017-07-25 17:52:24	21	n.d.	58.6879	56.4379	22.9718	104.225	58.8003	956.143	644.459	228.997	0.155408	24.2535	13.9235	991.007	99.1007	34.1635		n.d.	0.243814
2017-07-25 18:52:24	22	n.d.	58.3714	56.1214	22.8732	104.582	58.9676	818.734	597.032	93.0299	0.164737	24.1171	14.4572	990.922	99.0922	34.0271		n.d.	0.316502
2017-07-25 19:52:24	23	n.d.	58.0381	55.7881	22.7792	98.4469	55.7429	0	0	114.498	0.161801	25.116	14.3528	991.175	99.1175	35.026		n.d.	0.333305
2017-07-25 20:52:24	24	n.d.	57.6847	55.4347	22.62	95.1635	53.9921	0	0	42.9369	0.161983	25.5958	14.3449	991.248	99.1248	35.5058		n.d.	0.353456
2017-07-25 21:52:24	25	n.d.	57.3154	55.0654	22.3859	93.4957	53.0746	0	0	100.186	0.161894	25.7259	14.3353	990.786	99.0786	35.6359		n.d.	0.369267
2017-07-25 22:52:24	26	n.d.	57.0243	54.7743	22.2003	93.0845	52.8257	0	0	0	0.162848	25.6559	14.3904	990.995	99.0995	35.5659		n.d.	0.29114
2017-07-25 23:52:24	27	n.d.	56.6553	54.4053	22.0352	93.3861	52.9547	0	0	35.7807	0.162943	25.4648	14.4012	991.248	99.1248	35.3748		n.d.	0.368996
2017-07-26 00:52:24	28	n.d.	56.2103	53.9603	21.9515	93.2238	52.8545	0	0	114.498	0.154972	25.4279	14.011	991.615	99.1615	35.3379		n.d.	0.445023
2017-07-26 01:52:24	29	n.d.	55.7726	53.5226	21.8634	99.2205	55.9761	732.852	566.343	121.654	0.156683	24.2491	14.0991	991.276	99.1276	34.1591		n.d.	0.43765
2017-07-26 02:52:24	30	n.d.	55.3679	53.1179	21.89	104.824	58.8998	0	0	85.8738	0.159968	23.3026	14.2368	991.088	99.1088	33.2126		n.d.	0.404688
2017-07-26 03:52:24	31	n.d.	54.9757	52.7257	22.0256	102.101	57.5094	709.951	608.191	0	0.163817	23.8744	14.4738	990.772	99.0772	33.7844		n.d.	0.392257
2017-07-26 04:52:24	32	n.d.	54.7319	52.4819	22.0801	95.419	54.0288	0	0	50.093	0.161255	25.1172	14.3591	991.152	99.1152	35.0272		n.d.	0.243788
2017-07-26 05:52:24	33	n.d.	54.4551	52.2051	22.0257	92.8718	52.683	515.287	468.698	71.5615	0.162282	25.5557	14.4087	990.769	99.0769	35.4657		n.d.	0.276752
2017-07-26 06:52:24	34	n.d.	54.1617	51.9117	22.055	92.0625	52.2632	595.443	518.915	157.435	0.15975	25.7359	14.2802	990.547	99.0547	35.6459		n.d.	0.293445
2017-07-26 07:52:24	35	n.d.	53.8188	51.5688	22.1028	92.689	52.6008	0	287.356	85.8738	0.162105	25.6534	14.409	990.913	99.0913	35.5633		n.d.	0.342846
2017-07-26 08:52:24	36	n.d.	53.4435	51.1935	22.1638	91.6402	52.0604	0	270.617	107.342	0.160639	25.9063	14.3407	990.808	99.0808	35.8163		n.d.	0.375335
2017-07-26 09:52:24	37	n.d.	53.0617	50.8117	22.2272	91.879	52.197	0	256.668	57.2492	0.159909	25.9108	14.3281	990.528	99.0528	35.8208		n.d.	0.381808
2017-07-26 10:52:24	38	n.d.	52.6844	50.4344	22.4229	91.806	52.1927	715.676	571.923	42.9369	0.157887	26.0822	14.2165	990.447	99.0447	35.9922		n.d.	0.377284
2017-07-26 11:52:24	39	n.d.	52.3324	50.0824	22.6341	95.7654	54.3106	0	217.61	71.5615	0.150429	25.4943	13.872	990.141	99.0141	35.4043		n.d.	0.35199
2017-07-26 12:52:24	40	n.d.	51.9024	49.6524	22.9144	100.06	56.6126	395.053	477.067	42.9369	0.162959	24.9321	14.4615	990.173	99.0173	34.8421		n.d.	0.430024
2017-07-26 13:52:24	41	n.d.	51.4143	49.1643	23.0962	95.405	54.203	406.504	454.748	50.093	0.158754	25.9232	14.2484	989.58	98.958	35.8332		n.d.	0.488086
2017-07-26 14:52:24	42	n.d.	50.9663	48.7163	23.2837	92.4894	52.6996	583.992	541.234	214.684	0.153819	26.6259	14.0225	988.889	98.8889	36.5359		n.d.	0.447996
2017-07-26 15:52:24	43	n.d.	50.5977	48.3477	23.3267	97.5851	55.3893	0	0	78.7176	0.160955	25.6966	14.4017	988.358	98.8358	35.6066		n.d.	0.368615
Average						95.267		183.346	167.197	124.317	0.160962	25.427			99.0553	35.337			0.387204
Standard deviation						4.06878		348.112	247.603	124.4	0.004133	0.733579			0.136512	0.733579			0.0705569
Elevated radon 222Rn abundance, wet conditions (Experiment #8)
2017-07-27 16:27:49		6886.23	71.0339	68.7839	22.7592	95.6802	54.2882	181988	185270	0	0.147643	25.6087	13.828	983.606	98.3606	35.5187
2017-07-27 17:27:49	1	6889.67	70.5907	68.3407	22.7575	101.311	57.2377	186013	188034	0	0.156886	24.5896	14.3482	982.934	98.2934	34.4996		-3.4417	0.443218
2017-07-27 18:27:49	2	6821.08	70.0598	67.8098	22.835	98.5649	55.815	186013	188874	0	0.156661	25.1382	14.363	982.6	98.26	35.0482		68.5934	0.530887
2017-07-27 19:27:49	3	6750	69.6822	67.4322	22.5806	94.6451	53.7129	186059	189761	0	0.156539	25.6623	14.3635	982.413	98.2413	35.5723		71.0788	0.377588
2017-07-27 20:27:49	4	6709.37	69.2811	67.0311	22.3956	93.5758	53.1184	184954	188654	0	0.157512	25.7183	14.4216	982.3	98.23	35.6283		40.6257	0.401078
2017-07-27 21:27:49	5	6669	68.8955	66.6455	22.2087	92.8577	52.7081	187255	190222	0	0.156046	25.7063	14.3506	982.108	98.2108	35.6163		40.3747	0.385554
2017-07-27 22:27:49	6	6634.12	68.4458	66.1958	22.1181	92.3176	52.4084	190135	192459	0	0.156861	25.7375	14.4091	982.477	98.2477	35.6475		34.8748	0.449793
2017-07-27 23:27:49	7	6584.91	68.0413	65.7913	21.9964	91.2048	51.8022	190902	192986	0	0.149866	25.8558	14.0364	982.083	98.2083	35.7658		49.2113	0.404425
2017-07-28 00:27:49	8	6611.17	67.515	65.265	21.8158	97.2977	54.9628	195288	195815	0	0.151278	24.5569	14.1789	981.834	98.1834	34.4669		-26.2587	0.526353
2017-07-28 01:27:49	9	6561.88	66.9453	64.6953	21.7463	98.6994	55.6817	195809	197816	0	0.157426	24.2473	14.4357	981.701	98.1701	34.1573		49.2927	0.569646
2017-07-28 02:27:49	10	6494.35	66.5326	64.2826	21.7002	94.2135	53.3277	192769	196451	0	0.1564	25.0346	14.3743	981.685	98.1685	34.9446		67.5219	0.412704
2017-07-28 03:27:49	11	6442.81	66.1197	63.8697	21.6123	92.3014	52.3096	192786	196661	0	0.157525	25.3275	14.4576	981.285	98.1285	35.2375		51.5475	0.412881
2017-07-28 04:27:49	12	6426.2	65.7041	63.4541	21.4625	93.0924	52.6968	194927	197023	264.777	0.145399	25.0516	13.8618	980.947	98.0947	34.9616		16.605	0.415653
2017-07-28 05:27:49	13	6417.96	65.1589	62.9089	21.3889	98.5712	55.5458	199158	200851	0	0.156913	23.9775	14.4426	980.586	98.0586	33.8875		8.2465	0.54519
2017-07-28 06:27:49	14	6359.21	64.66	62.41	21.4374	94.3359	53.3432	196628	200834	0	0.156445	24.795	14.3918	980.884	98.0884	34.705		58.7497	0.498856
2017-07-28 07:27:49	15	6319.04	64.348	62.098	21.4428	91.6255	51.9245	198655	202321	0	0.157039	25.3182	14.451	981.051	98.1051	35.2282		40.168	0.312019
2017-07-28 08:27:49	16	6315.68	64.0282	61.7782	21.4687	92.5989	52.4394	200069	202829	0	0.144016	25.1513	13.8176	981.291	98.1291	35.0613		3.3603	0.319815
2017-07-28 09:27:49	17	6351.29	63.5772	61.3272	21.6383	99.1185	55.8795	204569	205758	0	0.141954	24.0844	13.7173	981.477	98.1477	33.9944		-35.6106	0.451048
2017-07-28 10:27:49	18	6342.14	63.0732	60.8232	21.5115	104.202	58.4993	206882	208476	0	0.152098	23.1013	14.1631	981.467	98.1467	33.0113		9.1484	0.503931
2017-07-28 11:27:49	19	6329.43	62.73	60.48	21.5274	107.564	60.2462	208685	209659	0	0.156717	22.5588	14.4064	981.654	98.1654	32.4688		12.7123	0.34322
2017-07-28 12:27:49	20	6252.67	62.3862	60.1362	21.7181	101.144	56.9505	206578	209154	0	0.15552	23.7925	14.3886	981.961	98.1961	33.7025		76.7551	0.34377
2017-07-28 13:27:49	21	6198.85	62.0363	59.7863	21.9816	95.2595	53.9272	205210	208660	0	0.15593	25.0673	14.4214	981.964	98.1964	34.9773		53.8229	0.34999
2017-07-28 14:27:49	22	6176.8	61.7931	59.5431	22.3074	93.0113	52.8063	206487	209332	0	0.154316	25.756	14.3208	982.086	98.2086	35.666		22.054	0.243178
2017-07-28 15:27:49	23	6157.76	61.426	59.176	22.4223	92.0587	52.3256	208995	210719	300.558	0.154865	26.0324	14.3555	981.897	98.1897	35.9424		19.0396	0.367115
2017-07-28 16:27:49	24	6151.21	61.0399	58.7899	22.4612	92.2819	52.4497	207254	209826	0	0.153905	26.0201	14.2947	981.77	98.177	35.9301		6.5443	0.386097
2017-07-28 17:27:49	25	6119.78	60.5871	58.3371	22.5304	91.852	52.2355	208296	211876	0	0.155506	26.159	14.3958	981.772	98.1772	36.069		31.4331	0.452759
2017-07-28 18:27:49	26	6095.95	60.2212	57.9712	22.4653	92.2171	52.4163	211474	213319	171.748	0.156604	26.0359	14.469	981.902	98.1902	35.9459		23.8241	0.36592
2017-07-28 19:27:49	27	6071.86	59.9231	57.6731	22.2829	94.1489	53.3993	210380	213550	0	0.144397	25.5191	13.8206	982.184	98.2184	35.4291		24.0919	0.298072
2017-07-28 20:27:49	28	6081.62	59.5256	57.2756	22.0548	99.7321	56.2797	215058	216471	0	0.156318	24.3123	14.4473	982.537	98.2537	34.2223		-9.7622	0.397518
2017-07-28 21:27:49	29	6011.54	59.0798	56.8298	21.9013	94.4556	53.4913	211617	215545	0	0.155903	25.1531	14.4073	982.816	98.2816	35.0631		70.0819	0.445777
2017-07-28 22:27:49	30	5964.17	58.754	56.504	21.6968	91.2737	51.7854	211966	215082	0	0.15317	25.597	14.2771	983.535	98.3535	35.507		47.3768	0.325806
2017-07-28 23:27:49	31	5958.85	58.3831	56.1331	21.502	92.1551	52.2129	211937	216173	0	0.139796	25.2646	13.6487	983.984	98.3984	35.1746		5.3169	0.370928
2017-07-29 00:27:49	32	5980.92	57.9114	55.6614	21.5088	99.707	56.1611	217119	219058	0	0.149737	23.874	14.1354	984.303	98.4303	33.784		-22.0676	0.471707
2017-07-29 01:27:49	33	5994.78	57.4313	55.1813	21.5817	104.365	58.5987	221178	222601	0	0.15471	23.1308	14.3413	984.614	98.4614	33.0408		-13.8618	0.480035
2017-07-29 02:27:49	34	5933.87	57.0502	54.8002	21.683	100.323	56.5161	219610	222174	0	0.156318	23.9076	14.4344	984.641	98.4641	33.8176		60.9097	0.381106
2017-07-29 03:27:49	35	5867.03	56.8018	54.5518	21.6832	93.6788	53.0444	215562	221013	0	0.153877	25.1219	14.2999	984.678	98.4678	35.0319		66.8403	0.248483
2017-07-29 04:27:49	36	5841.37	56.5427	54.2927	21.6888	91.4981	51.9018	218413	222157	0	0.155411	25.5465	14.4044	984.98	98.498	35.4565		25.6619	0.259092
2017-07-29 05:27:49	37	5811.02	56.2673	54.0173	21.7499	91.0896	51.6982	218087	220810	0	0.155992	25.6768	14.4524	985.232	98.5232	35.5868		30.3412	0.275328
2017-07-29 06:27:49	38	5797.82	55.9869	53.7369	21.8351	90.4043	51.353	217800	220559	0	0.154642	25.8818	14.3687	985.784	98.5784	35.7918		13.204	0.280421
2017-07-29 07:27:49	39	5798.23	55.6595	53.4095	21.8424	93.1632	52.8031	221276	224099	0	0.144646	25.3506	13.9012	986.262	98.6262	35.2606		-0.4137	0.327407
2017-07-29 08:27:49	40	5803.92	55.2241	52.9741	21.9922	97.3142	55.0046	223743	225884	0	0.154628	24.6968	14.3603	986.681	98.6681	34.6068		-5.6831	0.435422
2017-07-29 09:27:49	41	5763.06	54.9295	52.6795	22.1936	93.2088	52.8899	221642	224512	0	0.154807	25.6267	14.3615	987.34	98.734	35.5367		40.8529	0.294597
2017-07-29 10:27:49	42	5742.97	54.5443	52.2943	22.3142	91.3814	51.9505	221911	226032	0	0.155182	26.0782	14.4124	987.679	98.7679	35.9882		20.0941	0.385181
2017-07-29 11:27:49	43	5730.55	54.1634	51.9134	22.4086	91.7513	52.1614	222283	225416	0	0.154386	26.0814	14.3905	987.814	98.7814	35.9914		12.4173	0.380885
2017-07-29 12:27:49	44	5702.85	53.7444	51.4944	22.6034	91.9301	52.2892	224888	227226	0	0.148208	26.2018	14.0501	987.917	98.7917	36.1118		27.7032	0.418991
2017-07-29 13:27:49	45	5741.67	53.4325	51.1825	22.7408	97.5205	55.2504	226486	229017	0	0.150451	25.2543	14.217	987.897	98.7897	35.1643		-38.8218	0.311892
2017-07-29 14:27:49	46	5711.57	53.0513	50.8013	22.9027	97.9235	55.491	227465	230092	0	0.155869	25.3072	14.4226	988.031	98.8031	35.2172		30.1005	0.381224
2017-07-29 15:27:49	47	5657.62	52.617	50.367	23.0163	93.894	53.3942	227293	231350	0	0.154459	26.1473	14.3613	988.004	98.8004	36.0573		53.9517	0.434287
2017-07-29 16:27:49	48	5615.92	52.2021	49.9521	22.9219	91.5401	52.1381	226491	229628	0	0.148904	26.5297	14.0608	987.95	98.795	36.4397		41.7006	0.414957
2017-07-29 17:27:49	49	5646.51	52.0164	49.7664	22.7391	96.0412	54.4741	228547	231520	0	0.147421	25.5257	14.0277	987.918	98.7918	35.4357		-30.5922	0.185676
2017-07-29 18:27:49	50	5608.17	51.7274	49.4774	22.6943	97.0596	55.0004	226932	230329	0	0.157071	25.3023	14.4869	988.036	98.8036	35.2123		38.3402	0.288988
2017-07-29 19:27:49	51	5559.69	51.4499	49.1999	22.4891	93.9381	53.3253	226658	230873	0	0.141853	25.7238	13.6867	988.006	98.8006	35.6338		48.4857	0.277472
2017-07-29 20:27:49	52	5584.45	51.24	48.99	22.2842	97.8941	55.3623	230700	233166	0	0.150539	24.8254	14.1519	987.934	98.7934	34.7354		-24.7599	0.209894
2017-07-29 21:27:49	53	5571.56	50.9165	48.6665	22.1135	101.801	57.3705	233900	235331	0	0.155143	23.9965	14.3889	987.882	98.7882	33.9065		12.8852	0.323534
2017-07-29 22:27:49	54	5488.12	50.4957	48.2457	21.9986	97.7657	55.2418	231329	234421	0	0.154668	24.6198	14.3655	988.362	98.8362	34.5298		83.4452	0.420839
2017-07-29 23:27:49	55	5432.95	50.2248	47.9748	21.9305	92.8878	52.6744	228535	233972	0	0.148092	25.4753	14.0174	988.757	98.8757	35.3853		55.1656	0.27082
2017-07-30 00:27:49	56	5484.52	49.9342	47.6842	21.9187	98.3181	55.5155	232383	234767	0	0.149482	24.4555	14.0983	988.91	98.891	34.3655		-51.5713	0.290682
2017-07-30 01:27:49	57	5503.44	49.5398	47.2898	21.9064	103.642	58.2881	235618	237630	0	0.153039	23.5151	14.2801	989.061	98.9061	33.4251		-18.9175	0.394367
2017-07-30 02:27:49	58	5441.15	49.1508	46.9008	22.0614	100.08	56.4628	236070	239655	0	0.155359	24.2559	14.456	989.536	98.9536	34.1659		62.2864	0.38896
2017-07-30 03:27:49	59	5387.33	49.0019	46.7519	22.1397	92.8274	52.68	230465	235543	0	0.148667	25.6565	14.0642	989.914	98.9914	35.5665		53.8194	0.148985
2017-07-30 04:27:49	60	5428.38	48.8581	46.6081	22.1326	96.0209	54.3537	235417	237574	0	0.149311	25.0475	14.0661	990.126	99.0126	34.9575		-41.0495	0.143757
2017-07-30 05:27:49	61	5421.86	48.5204	46.2704	22.1683	100.717	56.8154	237456	238617	0	0.148144	24.2294	14.0025	990.583	99.0583	34.1394		6.524	0.337745
2017-07-30 06:27:49	62	5370.63	48.2053	45.9553	22.2679	98.4246	55.6368	237215	238695	0	0.157102	24.7165	14.5688	990.98	99.098	34.6265		51.2254	0.315087
2017-07-30 07:27:49	63	5327.29	47.862	45.612	22.3842	92.5483	52.5764	233889	238528	0	0.150158	25.9068	14.169	991.337	99.1337	35.8168		43.3451	0.343227
2017-07-30 08:27:49	64	5316.57	47.4401	45.1901	22.4862	91.2912	51.9326	232480	236927	0	0.147487	26.2337	13.9988	991.792	99.1792	36.1437		10.7151	0.421907
2017-07-30 09:27:49	65	5355.08	47.171	44.921	22.6199	97.6034	55.2719	234261	237083	0	0.155716	25.1442	14.4348	992.24	99.224	35.0542		-38.5098	0.269116
2017-07-30 10:27:49	66	5295.86	46.7564	44.5064	22.7166	94.528	53.6754	235721	239876	0	0.154141	25.7918	14.3883	992.459	99.2459	35.7018		59.2245	0.414577
2017-07-30 11:27:49	67	5271.85	46.4172	44.1672	22.7126	92.472	52.5933	234415	238165	0	0.153596	26.1828	14.3487	992.364	99.2364	36.0928		24.0071	0.339202
2017-07-30 12:27:49	68	5249.15	46.1416	43.8916	22.8373	92.8684	52.8234	235503	239362	0	0.148818	26.2043	14.06	992.294	99.2294	36.1143		22.6983	0.275684
2017-07-30 13:27:49	69	5288.3	45.934	43.684	22.8863	98.8083	55.9519	236998	240526	0	0.147986	25.1342	14.0307	992.225	99.2225	35.0442		-39.1473	0.207598
2017-07-30 14:27:49	70	5272.53	45.603	43.353	23.0161	99.6077	56.3944	239603	242841	386.432	0.157339	25.0915	14.5444	992.136	99.2136	35.0015		15.7675	0.330975
2017-07-30 15:27:49	71	5220.13	45.2365	42.9865	23.0658	95.1469	54.062	237101	241912	0	0.152995	25.9482	14.3379	991.803	99.1803	35.8582		52.3986	0.366496
2017-07-30 16:27:49	72	5192.64	44.826	42.576	23.0906	93.3754	53.1339	237559	241756	0	0.153086	26.3046	14.3351	991.546	99.1546	36.2146		27.4964	0.410441
2017-07-30 17:27:49	73	5167.2	44.5761	42.3261	23.1204	93.2282	53.0615	238395	241717	0	0.153406	26.3561	14.3422	991.207	99.1207	36.2661		25.4415	0.249975
2017-07-30 18:27:49	74	5152.95	44.3335	42.0835	22.9882	94.3245	53.6159	238887	242841	0	0.139659	26.0433	13.5764	991.128	99.1128	35.9533		14.2483	0.242585
2017-07-30 19:27:49	75	5169.32	44.2143	41.9643	22.791	101.328	57.2532	243038	244680	0	0.158616	24.6126	14.6066	991.076	99.1076	34.5226		-16.3744	0.119226
2017-07-30 20:27:49	76	5108.44	44.0093	41.7593	22.6667	97.4059	55.1769	240771	245595	0	0.15459	25.2171	14.4112	991.172	99.1172	35.1271		60.8792	0.204987
2017-07-30 21:27:49	77	5063.03	43.7447	41.4947	22.4277	93.647	53.1615	236471	242428	0	0.152046	25.7303	14.2754	991.15	99.115	35.6403		45.4169	0.264567
2017-07-30 22:27:49	78	5049.99	43.5773	41.3273	22.2398	92.3996	52.4729	240055	242771	0	0.153759	25.8197	14.3767	991.366	99.1366	35.7297		13.0344	0.167415
2017-07-30 23:27:49	79	5035.35	43.3373	41.0873	22.0843	93.0241	52.7734	240049	243023	0	0.155496	25.5739	14.4805	991.427	99.1427	35.4839		14.6417	0.239992
2017-07-31 00:27:49	80	4998.96	43.0121	40.7621	21.9414	92.9431	52.7054	237776	241675	0	0.154424	25.4735	14.4165	991.43	99.143	35.3835		36.3905	0.325145
2017-07-31 01:27:49	81	4988.93	42.6766	40.4266	21.8149	92.2369	52.3122	238360	241982	0	0.152205	25.5065	14.3196	991.619	99.1619	35.4165		10.0301	0.335576
2017-07-31 02:27:49	82	4970.63	42.4227	40.1727	21.8115	91.8893	52.1291	240427	243355	0	0.152131	25.5711	14.3263	991.551	99.1551	35.4811		18.297	0.253898
2017-07-31 03:27:49	83	4953.64	42.1823	39.9323	21.8676	91.8028	52.0936	243067	245151	0	0.153474	25.6338	14.4099	991.431	99.1431	35.5438		16.9949	0.240374
2017-07-31 04:27:49	84	4957.49	41.9906	39.7406	21.9175	91.3163	51.8469	243204	246270	0	0.152316	25.7696	14.3669	991.483	99.1483	35.6796		-3.8486	0.191667
2017-07-31 05:27:49	85	4908.92	41.7721	39.5221	21.9674	90.6883	51.5255	244149	247380	0	0.151241	25.9338	14.2988	991.601	99.1601	35.8438		48.5704	0.218511
2017-07-31 06:27:49	86	4907.66	41.5183	39.2683	21.9704	89.9091	51.1162	243004	246889	0	0.151796	26.091	14.3913	991.984	99.1984	36.001		1.2546	0.25378
2017-07-31 07:27:49	87	4899.3	41.2599	39.0099	22.0396	91.0044	51.7043	244005	246979	0	0.151409	25.9303	14.3767	992.216	99.2216	35.8403		8.3584	0.25849
2017-07-31 08:27:49	88	4889.97	40.9596	38.7096	22.1477	91.0118	51.7271	243965	247799	0	0.151775	26.0165	14.3952	992.533	99.2533	35.9265		9.3282	0.300283
Average						95.4486		213467	216240	16.0235	0.152689	25.0805	14.2535		98.4214			22.0293	0.372279
Standard deviation						4.09537		11415.7	11537.8	62.916	0.00481023	0.913751	0.235468		0.274294			29.9173	0.0886756

## Sheet: Indiana University data 2016
Thoron activity data in turbulent air around a mud brick dependent on pump flow rate																Size of brick			Brick weight
Unfired mud brick (13.0 x 13.4 x 6.0 cm) in the turbulent air of an enclosed chamber (28 x 18 x 12 cm) with an internal fan																length	width	height
Measurements were perfomed at Vietnam National University in Hanoi in July 2016.																cm	cm	cm	kg
																13	13.4	6	1.65
			SARAD	9.91	Absolute	Relative	SARAD
Time stamp	Pressure	Pressure	temperature	Temperature	humidity	humidity	raw rel. humidity	222Rn (fast)	222Rn (slow)	220Rn thoron	Flow rate
mo/day/year time	mbar	kPa	°C	°C	%	%	%	Bq m-3	Bq m-3	Bq m-3	L min-1
2016-07-21 23:41:16	1005.78	100.578	28.8762	18.9662	15.43	95.0012	52.3746	0	0	1674.54	0.498962		Thoron average:		1747.53
2016-07-21 23:51:16	1005.73	100.573	28.7991	18.8891	15.3889	95.1796	52.4548	0	200.87	1416.92	0.499171		Std. dev:		285.176
2016-07-22 00:01:16	1005.6	100.56	28.681	18.771	15.3543	95.6299	52.6749	0	0	1846.29	0.499136		Number of data:		40
2016-07-22 00:11:16	1005.55	100.555	28.5346	18.6246	15.3308	96.3135	53.0165	0	167.392	1116.36	0.499067		Flow rate:		0.5
2016-07-22 00:21:16	1005.52	100.552	28.371	18.461	15.3051	97.087	53.4027	0	0	1760.41	0.499241
2016-07-22 00:31:16	1005.44	100.544	28.2046	18.2946	15.2811	97.8947	53.8066	0	0	1245.17	0.499084
2016-07-22 00:41:16	1005.23	100.523	28.0371	18.1271	15.2493	98.6661	54.1894	0	0	1803.35	0.499189		Flow rate	Thoron	St.dev.	Type of pump		Rows
2016-07-22 00:51:16	1005.06	100.506	27.8709	17.9609	15.2011	99.33	54.5128	0	167.392	1717.48	0.499189		L m-3	Bq m-3
2016-07-22 01:01:16	1005.09	100.509	27.692	17.782	15.1291	99.9169	54.7903	0	0	2103.91	0.499049
2016-07-22 01:11:16	1005.01	100.501	27.5195	17.6095	15.08	100.621	55.1331	343.525	284.566	1159.3	0.499119		0.21	1402	220	diffusion pump		92-131
2016-07-22 01:21:16	1005.11	100.511	27.3508	17.4408	15.0207	101.239	55.4287	0	133.914	1889.22	0.498962		0.25	1645	256	membrane pump		215-254
2016-07-22 01:31:16	1004.9	100.49	27.1928	17.2828	14.9903	101.991	55.8005	0	0	1717.48	0.498614		0.5	1748	285	membrane pump		10-49
2016-07-22 01:41:16	1004.81	100.481	27.2088	17.2988	14.9812	101.832	55.7175	0	0	2361.53	0.498684		0.75	2190	329	membrane pump		174-213
2016-07-22 01:51:16	1004.81	100.481	27.4737	17.5637	14.9629	100.113	54.843	412.229	334.784	1631.6	0.498858		1	2161	295	membrane pump		51-90
2016-07-22 02:01:16	1004.66	100.466	27.5702	17.6602	14.9121	99.2005	54.3673	0	0	1331.04	0.499084		2	2276	298	membrane pump		133-172
2016-07-22 02:11:16	1004.71	100.471	27.5835	17.6735	14.8567	98.7537	54.1257	377.877	334.784	1416.92	0.499084
2016-07-22 02:21:16	1004.81	100.481	27.5312	17.6212	14.8057	98.7221	54.0955	0	0	1545.73	0.499119
2016-07-22 02:31:16	1004.69	100.469	27.4405	17.5305	14.7751	99.0521	54.2538	0	0	1459.85	0.499311
2016-07-22 02:41:16	1004.64	100.464	27.3256	17.4156	14.753	99.5838	54.5164	0	234.349	1932.16	0.499084
2016-07-22 02:51:16	1004.62	100.462	27.1959	17.2859	14.735	100.236	54.841	0	0	2018.03	0.499154
2016-07-22 03:01:16	1004.76	100.476	27.0625	17.1525	14.7349	101.038	55.2459	0	0	2060.97	0.498997
2016-07-22 03:11:16	1004.77	100.477	26.94	17.03	14.7264	101.723	55.589	343.525	234.349	1588.66	0.498962
2016-07-22 03:21:16	1004.94	100.494	26.8307	16.9207	14.7182	102.333	55.8947	0	184.131	1932.16	0.498805
2016-07-22 03:31:16	1004.93	100.493	26.7202	16.8102	14.7046	102.918	56.1856	0	0	1975.1	0.498631
2016-07-22 03:41:16	1004.94	100.494	26.611	16.701	14.6888	103.484	56.4658	377.877	401.741	1889.22	0.498875
2016-07-22 03:51:16	1004.82	100.482	26.4975	16.5875	14.6593	103.982	56.7081	343.525	351.523	1760.41	0.498858
2016-07-22 04:01:16	1004.67	100.467	26.389	16.479	14.6263	104.427	56.9221	0	0	1545.73	0.498805
2016-07-22 04:11:16	1004.61	100.461	26.2893	16.3793	14.5858	104.765	57.0798	377.877	351.523	1760.41	0.498701
2016-07-22 04:21:16	1004.66	100.466	26.4242	16.5142	14.5507	103.667	56.5172	377.877	334.784	2146.84	0.49898
2016-07-22 04:31:16	1004.72	100.472	26.6567	16.7467	14.5046	101.906	55.6166	0	0	1717.48	0.499102
2016-07-22 04:41:16	1004.92	100.492	26.7278	16.8178	14.4496	101.087	55.1878	0	368.262	2146.84	0.499276
2016-07-22 04:51:16	1004.95	100.495	26.7375	16.8275	14.4116	100.763	55.0133	0	184.131	2146.84	0.499032		Effect of airflow rate in SARAD® RTM 2200 on measured 220Rn concentrations.
2016-07-22 05:01:16	1005.09	100.509	26.6979	16.7879	14.3765	100.757	54.9998	0	0	1889.22	0.499206		With a pump rate of 1 L min-1, we were able to reliably measure thoron 220Rn
2016-07-22 05:11:16	1005.08	100.508	26.6181	16.7081	14.3566	101.1	55.1672	0	251.088	2018.03	0.499154		concentrations in the turbulent air around an unfired mud brick (13.0 x 13.4 x
2016-07-22 05:21:16	1005.03	100.503	26.5233	16.6133	14.3509	101.637	55.4356	0	0	1416.92	0.499154		6.0 cm) in an enclosed chamber (28 x 18 x 12 cm) fitted with an internal fan,
2016-07-22 05:31:16	1004.9	100.49	26.4098	16.4998	14.3445	102.287	55.761	0	0	1803.35	0.499014		whereas pump rates below ~0.75 L min-1 allowed significant decay of thoron
2016-07-22 05:41:16	1004.8	100.48	26.2869	16.3769	14.333	102.964	56.0979	0	0	1760.41	0.499049		en route to the measurement chamber of the SARAD® RTM 2200. Each data
2016-07-22 05:51:16	1004.78	100.478	26.1662	16.2562	14.3158	103.59	56.4078	515.287	385.002	1674.54	0.499206		point (mean ± standard deviation) is based on 40 measurements of 10 min each.
2016-07-22 06:01:16	1004.71	100.471	26.0404	16.1304	14.269	104.037	56.6182	0	200.87	1889.22	0.499276
2016-07-22 06:11:16	1004.72	100.472	25.9159	16.0059	14.235	104.572	56.8763	549.639	418.48	1631.6	0.499258
2016-07-22 07:17:50	1005.51	100.551	27.1196	17.2096	13.9282	95.1807	52.0569	480.934	351.523	1975.1	0.999244		Thoron average:		2160.8
2016-07-22 07:27:50	1005.56	100.556	27.3006	17.3906	13.9394	94.2326	51.581	0	200.87	2876.77	0.999336		Std. dev:		295.464
2016-07-22 07:37:50	1005.56	100.556	27.6813	17.7713	13.9257	92.028	50.4619	618.344	435.219	2318.59	0.999305		Number of data:		40
2016-07-22 07:47:50	1005.49	100.549	27.8726	17.9626	13.872	90.6362	49.742	824.459	518.915	2533.28	0.999244		Flow rate:		1
2016-07-22 07:57:50	1005.48	100.548	27.9402	18.0302	13.8352	90.0336	49.4265	618.344	535.655	1588.66	0.999244
2016-07-22 08:07:50	1005.62	100.562	27.9078	17.9978	13.8053	90.0113	49.407	0	284.566	2018.03	0.999244
2016-07-22 08:17:50	1005.79	100.579	27.8358	17.9258	13.7787	90.2237	49.5073	446.582	485.437	1846.29	0.999275
2016-07-22 08:27:50	1006	100.6	28.009	18.099	13.759	89.1721	48.9689	549.639	451.959	1846.29	0.999305
2016-07-22 08:37:50	1006	100.6	28.1628	18.2528	13.8184	88.744	48.7677	0	267.827	1932.16	0.999214
2016-07-22 08:47:50	1006.07	100.607	28.3183	18.4083	14.0084	89.139	49.0193	0	0	2146.84	0.999244
2016-07-22 08:57:50	1006.03	100.603	28.5495	18.6395	14.2435	89.4036	49.2162	0	0	1975.1	0.999336
2016-07-22 09:07:50	1006.02	100.602	28.7935	18.8835	14.4761	89.5637	49.3585	687.049	552.394	1760.41	0.999183
2016-07-22 09:17:50	1006.08	100.608	29.1513	19.2413	14.7075	89.0981	49.1808	790.106	652.829	1889.22	0.999336
2016-07-22 09:27:50	1006.11	100.611	29.7009	19.7909	14.9307	87.5787	48.461	618.344	468.698	1975.1	0.999275
2016-07-22 09:37:50	1006.14	100.614	30.0719	20.1619	15.137	86.8833	48.1555	652.697	669.568	2318.59	0.999275
2016-07-22 09:47:50	1006.11	100.611	30.3373	20.4273	15.307	86.5085	48.0041	446.582	485.437	2189.78	0.999275
2016-07-22 09:57:50	1006.04	100.604	30.4254	20.5154	15.3066	86.064	47.776	446.582	518.915	2833.83	0.999244
2016-07-22 10:07:50	1006	100.6	30.3457	20.4357	15.2277	86.0186	47.734	480.934	418.48	2189.78	0.999244
2016-07-22 10:17:50	1006.07	100.607	30.4691	20.5591	15.1622	85.0353	47.2141	0	0	2576.21	0.999336
2016-07-22 10:27:50	1006.07	100.607	30.52	20.61	15.074	84.2907	46.8112	618.344	569.133	1889.22	0.999244
2016-07-22 10:37:50	1006.01	100.601	30.4375	20.5275	14.994	84.2467	46.7697	687.049	552.394	2318.59	0.999305
2016-07-22 10:47:50	1005.83	100.583	30.314	20.404	14.9354	84.5231	46.8976	377.877	385.002	1889.22	0.999244
2016-07-22 10:57:50	1005.72	100.572	30.1489	20.2389	14.8647	84.9377	47.0932	412.229	418.48	2060.97	0.999183
2016-07-22 11:07:50	1005.71	100.571	30.1405	20.2305	14.8054	84.6396	46.9262	721.402	468.698	1846.29	0.999336
2016-07-22 11:17:50	1005.6	100.56	30.2906	20.3806	14.76	83.6448	46.4054	0	0	2275.65	0.999244
2016-07-22 11:27:50	1005.5	100.55	30.2887	20.3787	14.703	83.3312	46.231	549.639	552.394	2146.84	0.999275
2016-07-22 11:37:50	1005.36	100.536	30.2224	20.3124	14.6554	83.3832	46.2463	480.934	502.176	2404.47	0.999305
2016-07-22 11:47:50	1005.21	100.521	30.1201	20.2101	14.6046	83.5918	46.341	790.106	619.351	2232.72	0.999244
2016-07-22 11:57:50	1005.16	100.516	30.0454	20.1354	14.5697	83.7565	46.4169	0	0	2232.72	0.999183
2016-07-22 12:07:50	1005.21	100.521	30.2711	20.3611	14.5554	82.579	45.8102	0	267.827	1889.22	0.999366
2016-07-22 12:17:50	1005.1	100.51	30.3955	20.4855	14.5345	81.8649	45.439	0	0	2232.72	0.999305
2016-07-22 12:27:50	1004.89	100.489	30.4068	20.4968	14.5235	81.749	45.377	515.287	485.437	2103.91	0.999214
2016-07-22 12:37:50	1004.65	100.465	30.3339	20.4239	14.5421	82.2024	45.6139	0	217.61	2619.15	0.999336
2016-07-22 12:47:50	1004.45	100.445	30.2646	20.3546	14.6489	83.1411	46.1207	0	184.131	2189.78	0.999214
2016-07-22 12:57:50	1004.46	100.446	30.4794	20.5694	14.6868	82.3198	45.7084	652.697	535.655	2189.78	0.999366
2016-07-22 13:07:50	1004.37	100.437	30.725	20.815	14.7047	81.2513	45.164	0	0	2361.53	0.999214
2016-07-22 13:17:50	1004.24	100.424	30.8045	20.8945	14.7146	80.9314	45.0019	583.992	451.959	2533.28	0.999305
2016-07-22 13:27:50	1004.07	100.407	30.8005	20.8905	14.723	80.9965	45.0373	446.582	535.655	1760.41	0.999214
2016-07-22 13:37:50	1003.88	100.388	30.711	20.801	14.734	81.4793	45.2879	377.877	301.306	1975.1	0.999244
2016-07-22 13:47:50	1003.79	100.379	30.7226	20.8126	14.7612	81.5746	45.3433	0	0	2490.34	0.999275
2016-07-22 16:35:50	1001.96	100.196	32.6384	22.7284	15.6227	77.306	43.3305	0	284.566	1030.49	0.197373		Thoron average:		1401.89
2016-07-22 16:45:50	1001.94	100.194	32.7273	22.8173	15.6631	77.1124	43.2385	412.229	418.48	1416.92	0.195332		Std. dev:		220.346
2016-07-22 16:55:50	1001.82	100.182	32.716	22.806	15.6873	77.2822	43.3316	0	0	1631.6	0.210122		Number of data:		40
2016-07-22 17:05:50	1001.72	100.172	32.878	22.968	15.7442	76.8473	43.1178	515.287	418.48	1846.29	0.229237		Flow rate:		0.214134
2016-07-22 17:15:50	1001.74	100.174	33.1156	23.2056	15.8066	76.1126	42.7491	824.459	686.307	944.611	0.204005
2016-07-22 17:25:50	1001.76	100.176	33.2335	23.3235	15.8548	75.8334	42.6138	515.287	535.655	1373.98	0.198446
2016-07-22 17:35:50	1001.83	100.183	33.271	23.361	15.8976	75.8759	42.6445	961.869	786.743	1502.79	0.196752
2016-07-22 17:45:50	1001.92	100.192	33.2776	23.3676	15.9501	76.0979	42.7705	515.287	518.915	1545.73	0.227184
2016-07-22 17:55:50	1002.02	100.202	33.5435	23.6335	16.0141	75.2566	42.3457	755.754	619.351	1331.04	0.222925
2016-07-22 18:05:50	1002.11	100.211	33.7566	23.8466	16.049	74.5133	41.9655	446.582	535.655	1545.73	0.203479
2016-07-22 18:15:50	1002.21	100.221	33.8392	23.9292	16.0605	74.2181	41.814	0	267.827	1073.42	0.199023
2016-07-22 18:25:50	1002.42	100.242	33.8266	23.9166	16.0794	74.3589	41.891	0	217.61	1245.17	0.203898
2016-07-22 18:35:50	1002.6	100.26	33.8677	23.9577	16.1092	74.3229	41.8781	0	251.088	1373.98	0.236232
2016-07-22 18:45:50	1002.58	100.258	34.0262	24.1162	16.1281	73.7451	41.5805	0	435.219	1588.66	0.211709
2016-07-22 18:55:50	1002.78	100.278	34.0011	24.0911	16.1464	73.9337	41.6824	549.639	451.959	772.864	0.204171
2016-07-22 19:05:50	1002.97	100.297	33.8743	23.9643	16.1533	74.4985	41.9782	790.106	652.829	1631.6	0.200708
2016-07-22 19:15:50	1003.11	100.311	33.7197	23.8097	16.1678	75.222	42.358	515.287	451.959	1502.79	0.228147
2016-07-22 19:25:50	1003.12	100.312	33.8512	23.9412	16.1933	74.7809	42.1332	480.934	418.48	1588.66	0.235493
2016-07-22 19:35:50	1003.23	100.323	34.0601	24.1501	16.1845	73.861	41.6518	824.459	585.872	1331.04	0.213683
2016-07-22 19:45:50	1003.35	100.335	34.1646	24.2546	16.1558	73.2952	41.3511	412.229	485.437	1331.04	0.210043
2016-07-22 19:55:50	1003.5	100.35	34.1751	24.2651	16.1301	73.1355	41.2628	515.287	535.655	1288.11	0.209193
2016-07-22 20:05:50	1003.71	100.371	34.0586	24.1486	16.0979	73.472	41.4322	583.992	585.872	1803.35	0.207774
2016-07-22 20:15:50	1003.78	100.378	33.845	23.935	16.0704	74.2392	41.8269	0	368.262	1416.92	0.204327
2016-07-22 20:25:50	1003.64	100.364	33.5459	23.6359	16.0516	75.422	42.4392	0	284.566	1502.79	0.210905
2016-07-22 20:35:50	1003.83	100.383	33.3931	23.4831	16.0622	76.1309	42.8102	583.992	585.872	1459.85	0.244579
2016-07-22 20:45:50	1003.88	100.388	33.4503	23.5403	16.0551	75.8499	42.6626	0	368.262	1760.41	0.216259
2016-07-22 20:55:50	1004.1	100.41	33.4	23.49	16.0475	76.0313	42.7554	480.934	535.655	1459.85	0.208039
2016-07-22 21:05:50	1004.19	100.419	33.2953	23.3853	16.0294	76.3992	42.9431	652.697	652.829	1416.92	0.201849
2016-07-22 21:15:50	1004.4	100.44	32.5379	22.6279	17.3666	86.4315	48.4244	446.582	502.176	1288.11	0.226543
2016-07-22 21:25:50	1004.8	100.48	33.2201	23.3101	16.0192	76.6782	43.0861	549.639	468.698	1202.23	0.232935
2016-07-22 21:35:50	1005.16	100.516	33.2726	23.3626	16.0028	76.3711	42.9232	549.639	535.655	1288.11	0.212884
2016-07-22 21:45:50	1005.32	100.532	33.2114	23.3014	15.967	76.4661	42.9653	549.639	552.394	1159.3	0.205195
2016-07-22 21:55:50	1005.16	100.516	32.4771	22.5671	15.7981	78.8995	44.1929	480.934	468.698	1502.79	0.201008
2016-07-22 22:05:50	1005.43	100.543	32.9572	23.0472	15.884	77.1797	43.319	652.697	569.133	1416.92	0.24657
2016-07-22 22:15:50	1005.62	100.562	33.0983	23.1883	15.8579	76.435	42.927	618.344	552.394	1373.98	0.224247
2016-07-22 22:25:50	1005.55	100.555	33.1235	23.2135	15.8244	76.1642	42.7795	377.877	502.176	1459.85	0.210816
2016-07-22 22:35:50	1005.51	100.551	33.0365	23.1265	15.7733	76.2954	42.8373	0	385.002	1331.04	0.203771
2016-07-22 22:45:50	1005.57	100.557	32.8412	22.9312	15.7222	76.9013	43.1413	687.049	686.307	1631.6	0.211302
2016-07-22 22:55:50	1005.35	100.535	32.7559	22.8459	15.6901	77.1195	43.2478	0	368.262	1202.23	0.243501
2016-07-22 23:05:50	1005.25	100.525	32.8034	22.8934	15.6592	76.7589	43.0544	755.754	585.872	1502.79	0.215706
2016-07-23 07:51:59	1004.92	100.492	28.4182	18.5082	13.6921	86.6131	47.6518	480.934	468.698	2361.53	1.99625		Thoron average:		2275.65
2016-07-23 08:01:59	1004.97	100.497	28.6967	18.7867	13.7251	85.404	47.0456	377.877	435.219	2404.47	1.99371		Std. dev:		298.427
2016-07-23 08:11:59	1004.99	100.499	28.8919	18.9819	13.8172	84.9926	46.8601	480.934	435.219	2318.59	1.99439		Number of data:		40
2016-07-23 08:21:59	1004.99	100.499	29.0835	19.1735	13.9144	84.6306	46.7007	618.344	686.307	2060.97	1.9971		Flow rate:		2
2016-07-23 08:31:59	1005.18	100.518	29.3607	19.4507	13.945	83.4453	46.1038	1099.28	954.135	2533.28	1.99484
2016-07-23 08:41:59	1005.18	100.518	29.7093	19.7993	13.9692	81.8984	45.3195	652.697	636.09	2447.4	1.9962
2016-07-23 08:51:59	1005.17	100.517	29.9132	20.0032	14.0022	81.1185	44.9286	0	418.48	2404.47	1.99507
2016-07-23 09:01:59	1005.16	100.516	30.0164	20.1064	14.0158	80.7087	44.7222	480.934	518.915	2662.09	1.99552
2016-07-23 09:11:59	1005.19	100.519	30.0162	20.1062	14.0406	80.8524	44.8018	480.934	535.655	2103.91	1.9945
2016-07-23 09:21:59	1005.34	100.534	30.1893	20.2793	14.0622	80.1627	44.4537	480.934	385.002	2318.59	1.99501
2016-07-23 09:31:59	1005.32	100.532	30.4288	20.5188	14.0582	79.0289	43.8713	790.106	753.264	2619.15	1.99422
2016-07-23 09:41:59	1005.23	100.523	30.4962	20.5862	14.0128	78.465	43.5713	480.934	585.872	2275.65	1.99614
2016-07-23 09:51:59	1005.24	100.524	30.4782	20.5682	13.9924	78.433	43.55	309.172	468.698	2533.28	1.99586
2016-07-23 10:01:59	1005.16	100.516	30.4118	20.5018	13.9837	78.6881	43.6789	721.402	736.525	2318.59	1.99614
2016-07-23 10:11:59	1005.05	100.505	30.5998	20.6898	13.9968	77.9044	43.2797	618.344	686.307	2404.47	1.99614
2016-07-23 10:21:59	1004.93	100.493	30.7424	20.8324	14.0151	77.3626	43.0057	0	284.566	1932.16	1.99417
2016-07-23 10:31:59	1004.81	100.481	30.7448	20.8348	14.0331	77.4513	43.0555	687.049	669.568	2018.03	1.99462
2016-07-23 10:41:59	1004.73	100.473	30.6742	20.7642	14.0635	77.9383	43.3128	515.287	669.568	1631.6	1.99507
2016-07-23 10:51:59	1004.71	100.471	30.6208	20.7108	14.0825	78.286	43.4958	618.344	602.611	2146.84	1.9945
2016-07-23 11:01:59	1004.64	100.464	30.8468	20.9368	14.1	77.3605	43.0243	0	184.131	1846.29	1.99456
2016-07-23 11:11:59	1004.57	100.457	30.9711	21.0611	14.1146	76.8842	42.7828	0	217.61	2619.15	1.99388
2016-07-23 11:21:59	1004.42	100.442	30.9726	21.0626	14.1199	76.9069	42.7957	0	234.349	2275.65	1.99518
2016-07-23 11:31:59	1004.32	100.432	30.8487	20.9387	14.1091	77.4021	43.0478	0	217.61	2103.91	1.99586
2016-07-23 11:41:59	1004.2	100.42	30.8133	20.9033	14.1102	77.5675	43.1331	755.754	719.786	2275.65	1.99388
2016-07-23 11:51:59	1004.09	100.409	31.0084	21.0984	14.1112	76.7	42.6872	0	200.87	2404.47	1.99495
2016-07-23 12:01:59	1003.9	100.39	31.0768	21.1668	14.1104	76.3925	42.5289	824.459	652.829	2533.28	1.99473
2016-07-23 12:11:59	1003.79	100.379	31.0409	21.1309	14.1049	76.5212	42.5938	480.934	468.698	2662.09	1.99631
2016-07-23 12:21:59	1003.68	100.368	30.9343	21.0243	14.1079	77.0118	42.8468	0	184.131	1803.35	1.99473
2016-07-23 12:31:59	1003.62	100.362	31.028	21.118	14.1168	76.6432	42.6593	652.697	636.09	2404.47	1.99546
2016-07-23 12:41:59	1003.58	100.358	31.2478	21.3378	14.1283	75.7355	42.1947	0	301.306	2146.84	1.99529
2016-07-23 12:51:59	1003.54	100.354	31.3264	21.4164	14.129	75.396	42.02	583.992	552.394	2103.91	1.99518
2016-07-23 13:01:59	1003.25	100.325	31.3087	21.3987	14.1364	75.5123	42.0815	515.287	435.219	1932.16	1.99445
2016-07-23 13:11:59	1003.15	100.315	31.2251	21.3151	14.1378	75.886	42.2743	515.287	502.176	1975.1	1.99557
2016-07-23 13:21:59	1003.06	100.306	31.4008	21.4908	14.1572	75.2221	41.9367	0	267.827	2318.59	1.99433
2016-07-23 13:31:59	1002.82	100.282	31.5131	21.6031	14.1687	74.7965	41.7198	377.877	468.698	2619.15	1.99484
2016-07-23 13:41:59	1002.6	100.26	31.4956	21.5856	14.1857	74.9621	41.809	0	267.827	2318.59	1.99462
2016-07-23 13:51:59	1002.43	100.243	31.4158	21.5058	14.2232	75.5075	42.0986	0	184.131	2790.9	1.99608
2016-07-23 14:01:59	1002.25	100.225	31.4301	21.5201	14.2558	75.6176	42.1626	446.582	385.002	2404.47	1.99501
2016-07-23 14:11:59	1002.19	100.219	31.6598	21.7498	14.2874	74.7871	41.7413	0	200.87	2576.21	1.99625
2016-07-23 14:21:59	1002.05	100.205	31.7555	21.8455	14.3221	74.5567	41.6301	0	334.784	1416.92	1.99507
2016-07-23 15:59:50	1000.82	100.082	30.2317	20.3217	15.4429	87.816	48.7069	480.934	385.002	2060.97	0.74885		Thoron average:		2189.78
2016-07-23 16:09:50	1000.71	100.071	30.251	20.341	15.4834	87.9468	48.7836	583.992	485.437	2533.28	0.748085		Std. dev:		329.446
2016-07-23 16:19:50	1000.88	100.088	30.2086	20.2986	15.5135	88.3364	48.9905	412.229	401.741	1717.48	0.748037		Number of data:		40
2016-07-23 16:29:50	1000.95	100.095	30.145	20.235	15.544	88.8391	49.2555	824.459	602.611	2318.59	0.748396		Flow rate:		0.75
2016-07-23 16:39:50	1000.91	100.091	30.0832	20.1732	15.5717	89.3189	49.5079	412.229	251.088	1889.22	0.748587
2016-07-23 16:49:50	1000.9	100.09	30.0268	20.1168	15.5954	89.75	49.7344	687.049	552.394	2619.15	0.748539
2016-07-23 16:59:50	1000.79	100.079	29.9756	20.0656	15.6142	90.1275	49.9323	0	0	2103.91	0.748563
2016-07-23 17:09:50	1000.68	100.068	30.0041	20.0941	15.628	90.0574	49.8997	0	0	2232.72	0.748348
2016-07-23 17:19:50	1000.54	100.054	30.3311	20.4211	15.6595	88.5331	49.1262	0	267.827	1502.79	0.748659
2016-07-23 17:29:50	1000.78	100.078	30.5657	20.6557	15.6776	87.4326	48.5658	0	334.784	2103.91	0.748205
2016-07-23 17:39:50	1001.28	100.128	30.7074	20.7974	15.6973	86.8245	48.2582	790.106	652.829	2447.4	0.748205
2016-07-23 17:49:50	1001.68	100.168	30.78	20.87	15.7145	86.5538	48.1231	0	351.523	2876.77	0.748707
2016-07-23 17:59:50	1001.91	100.191	30.7899	20.8799	15.7278	86.5778	48.1385	618.344	569.133	2533.28	0.748611
2016-07-23 18:09:50	1001.61	100.161	30.7521	20.8421	15.7429	86.8508	48.2823	0	217.61	1588.66	0.748539
2016-07-23 18:19:50	1001.41	100.141	30.6689	20.7589	15.7311	87.2065	48.4623	927.516	719.786	2361.53	0.748803
2016-07-23 18:29:50	1002.51	100.251	30.5641	20.6541	15.7346	87.7591	48.7468	721.402	502.176	1803.35	0.748827
2016-07-23 18:39:50	1003.53	100.353	30.4581	20.5481	15.7223	88.2333	48.9873	0	234.349	2103.91	0.748492
2016-07-23 18:49:50	1004.2	100.42	30.3328	20.4228	15.6939	88.7188	49.2296	721.402	736.525	2103.91	0.74842
2016-07-23 18:59:50	1004.39	100.439	30.1975	20.2875	15.6839	89.3643	49.5581	0	0	2275.65	0.748229
2016-07-23 19:09:50	1004.6	100.46	30.0641	20.1541	15.6662	89.9613	49.8598	687.049	569.133	2490.34	0.748037
2016-07-23 19:19:50	1004.9	100.49	30.018	20.108	15.6491	90.1054	49.9294	480.934	518.915	1846.29	0.748229
2016-07-23 19:29:50	1005.21	100.521	30.2297	20.3197	15.6423	88.9598	49.3409	412.229	468.698	2189.78	0.748468
2016-07-23 19:39:50	1005.04	100.504	30.3259	20.4159	15.6244	88.3615	49.0299	412.229	418.48	2146.84	0.748922
2016-07-23 19:49:50	1005.04	100.504	30.3624	20.4524	15.5981	88.0255	48.8513	412.229	485.437	2275.65	0.748563
2016-07-23 19:59:50	1004.8	100.48	30.3481	20.4381	15.5697	87.9386	48.8	721.402	636.09	2018.03	0.74842
2016-07-23 20:09:50	1004.67	100.467	30.2694	20.3594	15.5419	88.185	48.9197	583.992	602.611	1889.22	0.748324
2016-07-23 20:19:50	1004.42	100.442	30.1489	20.2389	15.5178	88.6692	49.1621	583.992	502.176	2060.97	0.748444
2016-07-23 20:29:50	1004.11	100.411	29.9981	20.0881	15.4722	89.1905	49.4181	996.221	703.047	2490.34	0.748396
2016-07-23 20:39:50	1004.1	100.41	29.8203	19.9103	15.4313	89.8841	49.7631	0	385.002	2705.02	0.748539
2016-07-23 20:49:50	1003.99	100.399	29.6148	19.7048	15.4027	90.804	50.2264	0	267.827	2103.91	0.7483
2016-07-23 20:59:50	1003.97	100.397	29.517	19.607	15.6044	92.522	51.1544	515.287	468.698	2361.53	0.748372
2016-07-23 21:09:50	1004.27	100.427	29.5857	19.6757	15.8564	93.6386	51.7876	0	217.61	2275.65	0.748444
2016-07-23 21:19:50	1004.59	100.459	29.7354	19.8254	16.0866	94.1686	52.1154	412.229	451.959	1502.79	0.748635
2016-07-23 21:29:50	1004.86	100.486	30.1071	20.1971	16.3013	93.3736	51.7608	412.229	435.219	2361.53	0.748492
2016-07-23 21:39:50	1004.84	100.484	30.5997	20.6897	16.4954	91.8123	51.0062	377.877	301.306	2060.97	0.748348
2016-07-23 21:49:50	1004.85	100.485	30.9343	21.0243	16.6704	91.0008	50.6298	721.402	585.872	1932.16	0.748563
2016-07-23 21:59:50	1004.75	100.475	31.1297	21.2197	16.6528	89.8803	50.0493	721.402	803.482	2189.78	0.748803
2016-07-23 22:09:50	1004.65	100.465	31.1254	21.2154	16.5273	89.2257	49.6839	893.164	652.829	2876.77	0.748037
2016-07-23 22:19:50	1004.37	100.437	30.9655	21.0555	16.3803	89.2547	49.6652	0	284.566	2189.78	0.748779
2016-07-23 22:29:50	1004.23	100.423	30.7185	20.8085	16.2296	89.7106	49.8648	0	318.045	2447.4	0.748922
2016-07-23 23:19:44	1003.68	100.368	29.4941	19.5841	15.7963	93.7863	51.8481	619.376	670.686	1548.31	0.24963		Thoron average:		1644.55
2016-07-23 23:29:44	1003.8	100.38	29.6625	19.7525	15.7483	92.5826	51.2211	1099.28	954.135	1331.04	0.250253		Std. dev:		256.345
2016-07-23 23:39:44	1003.83	100.383	29.6621	19.7521	15.6373	91.9317	50.8608	0	217.61	2232.72	0.250867		Number of data:		40
2016-07-23 23:49:44	1003.69	100.369	29.5489	19.6389	15.5238	91.8723	50.8023	515.287	518.915	1545.73	0.249575		Flow rate:		0.25
2016-07-23 23:59:44	1003.77	100.377	29.3717	19.4617	15.4197	92.2096	50.9486	996.221	786.743	1502.79	0.250188
2016-07-24 00:09:44	1003.76	100.376	29.1542	19.2442	15.327	92.8346	51.244	0	0	2018.03	0.25021
2016-07-24 00:19:44	1003.69	100.369	28.9226	19.0126	15.2488	93.629	51.6288	0	0	1760.41	0.250166
2016-07-24 00:29:44	1003.55	100.355	28.6742	18.7642	15.1593	94.4538	52.0255	446.582	518.915	1588.66	0.250177
2016-07-24 00:39:44	1003.44	100.344	28.4276	18.5176	15.0821	95.3523	52.462	480.934	468.698	1416.92	0.2509
2016-07-24 00:49:44	1003.33	100.333	28.1895	18.2795	15.0267	96.3513	52.9546	0	301.306	1545.73	0.248669
2016-07-24 00:59:44	1003.15	100.315	27.9747	18.0647	14.9758	97.2557	53.3997	515.287	518.915	1373.98	0.2488
2016-07-24 01:09:44	1003.12	100.312	27.7796	17.8696	14.9323	98.1048	53.8181	0	485.437	1502.79	0.248811
2016-07-24 01:19:44	1003.04	100.304	27.5959	17.6859	14.8644	98.7317	54.1167	583.992	652.829	1545.73	0.248528
2016-07-24 01:29:44	1003.08	100.308	27.4162	17.5062	14.7968	99.3412	54.4061	515.287	468.698	1416.92	0.248953
2016-07-24 01:39:44	1003.08	100.308	27.2409	17.3309	14.7374	99.9832	54.7138	652.697	451.959	1846.29	0.24831
2016-07-24 01:49:44	1003.03	100.303	27.0796	17.1696	14.6879	100.612	55.0174	0	267.827	2361.53	0.248986
2016-07-24 01:59:44	1003.08	100.308	26.9325	17.0225	14.647	101.22	55.3122	0	267.827	1674.54	0.250374
2016-07-24 02:09:44	1003.02	100.302	26.8209	16.9109	14.6135	101.666	55.5274	0	251.088	1545.73	0.250253
2016-07-24 02:19:44	1002.97	100.297	26.9829	17.0729	14.5988	100.582	54.9767	858.811	636.09	1373.98	0.25102
2016-07-24 02:29:44	1003.04	100.304	27.1922	17.2822	14.565	99.1011	54.2191	1167.98	820.221	1159.3	0.249706
2016-07-24 02:39:44	1003.06	100.306	27.2556	17.3456	14.5242	98.4502	53.8786	412.229	502.176	1588.66	0.250352
2016-07-24 02:49:44	1002.98	100.298	27.2636	17.3536	14.4789	98.0966	53.687	790.106	619.351	1502.79	0.250691
2016-07-24 02:59:44	1003.07	100.307	27.2265	17.3165	14.4367	98.0274	53.6401	927.516	736.525	1975.1	0.249783
2016-07-24 03:09:44	1003.06	100.306	27.1443	17.2343	14.3929	98.2112	53.7204	618.344	619.351	1717.48	0.248898
2016-07-24 03:19:44	1003.11	100.311	27.0326	17.1226	14.3587	98.6338	53.9239	549.639	569.133	1502.79	0.251404
2016-07-24 03:29:44	1003.09	100.309	26.9005	16.9905	14.3215	99.1598	54.1786	377.877	485.437	1588.66	0.251042
2016-07-24 03:39:44	1003.2	100.32	26.7592	16.8492	14.2762	99.6868	54.4312	721.402	636.09	1932.16	0.250746
2016-07-24 03:49:44	1003.09	100.309	26.6078	16.6978	14.2255	100.239	54.6945	480.934	569.133	1502.79	0.248877
2016-07-24 03:59:44	1003.04	100.304	26.4582	16.5482	14.1898	100.89	55.0118	583.992	619.351	1803.35	0.24856
2016-07-24 04:09:44	1003.07	100.307	26.3128	16.4028	14.1585	101.552	55.3353	583.992	770.003	2146.84	0.247983
2016-07-24 04:19:44	1003.21	100.321	26.1774	16.2674	14.1291	102.17	55.6372	343.525	451.959	1717.48	0.24927
2016-07-24 04:29:44	1003.23	100.323	26.0622	16.1522	14.1056	102.711	55.902	1167.98	970.874	1545.73	0.248877
2016-07-24 04:39:44	1003.27	100.327	25.9475	16.0375	14.076	103.207	56.1419	549.639	686.307	1545.73	0.251075
2016-07-24 04:49:44	1003.4	100.34	25.8548	15.9448	14.0552	103.633	56.3493	893.164	820.221	1331.04	0.249849
2016-07-24 04:59:44	1003.41	100.341	25.7672	15.8572	14.028	103.98	56.5155	0	318.045	1889.22	0.249532
2016-07-24 05:09:44	1003.48	100.348	25.6977	15.7877	14.0081	104.27	56.6545	446.582	468.698	1416.92	0.250845
2016-07-24 05:19:44	1003.61	100.361	25.8849	15.9749	14.0064	103.086	56.0598	515.287	636.09	1545.73	0.249586
2016-07-24 05:29:44	1003.71	100.371	26.1224	16.2124	14.0126	101.664	55.3475	1133.63	954.135	1674.54	0.251207
2016-07-24 05:39:44	1003.87	100.387	26.242	16.332	14.1179	101.693	55.394	755.754	719.786	1846.29	0.250878
2016-07-24 05:49:44	1004.03	100.403	26.3985	16.4885	14.29	101.967	55.5837	1030.57	786.743	1717.48	0.249925

## Sheet: RTM 2200 versus Thoron Scout
Comparative data from two instruments. All data shown as recorded, without any corrections.
At Indiana University, both instruments measured the same recirculated air simultaneously, albeit their time-stamps are offset by 3 minutes.
Data on red background were measured when the fan in the plastic bag enclosure was turned off and the radon and thoron concentrations became heterogeneous.
								9.91
Time stamp	Hours	Relative humidity	222Rn (fast)	222Rn (slow)	220Rn thoron	Air flow	Pressure	Pressure	Temperature
mo/day/year time		%	Bq m-3	Bq m-3	Bq m-3		mbar	kPa	°C
SARAD® RTM 2200
2017-08-02 10:08:17	0	59	10889.7	6528.29	1159.3	0.999214	988.623	98.8623	28.5517
2017-08-02 10:18:17	0.166667	57.3972	13260	8252.43	1631.6	0.999305	988.66	98.866	29.4631
2017-08-02 10:28:17	0.333333	56.1696	13088.3	8821.56	1373.98	0.999275	988.669	98.8669	30.1335
2017-08-02 10:38:17	0.5	55.218	14153.2	10696.4	2490.34	0.999214	988.732	98.8732	30.5925
2017-08-02 10:48:17	0.666667	54.0914	13981.4	11014.4	2833.83	0.999305	988.745	98.8745	31.0938
2017-08-02 10:58:17	0.833333	52.9159	15458.6	11851.4	3177.33	0.999275	988.754	98.8754	31.5501
2017-08-02 11:08:17	1	52.0527	14840.3	12069	2361.53	0.999183	988.722	98.8722	31.8561
2017-08-02 11:18:17	1.16667	51.1186	15630.4	13023.1	2146.84	0.999305	988.799	98.8799	32.1983
2017-08-02 11:28:17	1.33333	50.2266	17657.2	14529.6	3735.51	0.999275	988.829	98.8829	32.5383
2017-08-02 11:38:17	1.5	49.6984	17657.2	14797.5	3263.2	0.999153	988.878	98.8878	32.7544
2017-08-02 11:48:17	1.66667	49.0784	18206.8	15667.9	3306.14	0.999305	988.736	98.8736	33.0196
2017-08-02 11:58:17	1.83333	48.4546	19409.1	17023.8	2146.84	0.999305	988.669	98.8669	33.2766
2017-08-02 12:08:17	2	48.1526	18412.9	16772.7	3434.95	0.999183	988.61	98.861	33.4128
2017-08-02 12:18:17	2.16667	47.7901	19168.7	17274.9	2833.83	0.999305	988.559	98.8559	33.5884
2017-08-02 12:28:17	2.33333	47.5096	19031.3	17844	3091.46	0.999183	988.413	98.8413	33.7333
2017-08-02 12:38:17	2.5	51.4419	20164.9	18195.5	2833.83	0.999244	988.371	98.8371	33.1461
2017-08-02 12:48:17	2.66667	47.24	21745.1	20137.3	2705.02	0.999305	988.341	98.8341	33.8883
2017-08-02 12:58:17	2.83333	46.7253	21916.9	20221	2747.96	0.999244	988.269	98.8269	34.126
2017-08-02 13:08:17	3	46.4159	22019.9	20204.2	2619.15	0.999153	988.238	98.8238	34.3082
2017-08-02 13:18:17	3.16667	46.0463	22432.2	20940.7	3220.27	0.999305	988.329	98.8329	34.5021
2017-08-02 13:28:17	3.33333	45.5533	21951.2	20907.3	2876.77	0.999244	988.298	98.8298	34.7282
2017-08-02 13:38:17	3.5	45.3349	23428.4	21627.1	3477.89	0.999153	988.22	98.822	34.8263
2017-08-02 13:48:17	3.66667	45.0779	25695.6	22464	3349.08	0.999305	988.304	98.8304	34.95
2017-08-02 13:58:17	3.83333	44.6334	23978	23183.8	3392.01	0.999305	988.18	98.818	35.1334
2017-08-02 14:08:17	4	44.4816	26314	23451.6	4207.81	0.999214	988.068	98.8068	35.2084
2017-08-02 14:18:17	4.16667	44.1486	25901.8	24372.3	3821.38	0.999305	987.925	98.7925	35.3035
2017-08-02 14:28:17	4.33333	43.5416	26314	24422.5	3306.14	0.999214	987.915	98.7915	35.5042
2017-08-02 14:38:17	4.5	43.0577	27413.3	24606.6	2919.71	0.999153	987.799	98.7799	35.5961
2017-08-02 14:48:17	4.66667	42.7992	27550.7	25627.7	2962.64	0.999275	987.618	98.7618	35.5709
2017-08-02 14:58:17	4.83333	42.31	29646.2	27201.2	1717.48	0.999244	987.567	98.7567	35.6915
2017-08-02 15:08:17	5	41.7986	26451.4	25175.8	2018.03	0.999244	987.315	98.7315	35.7581
2017-08-02 15:18:17	5.16667	41.8638	26073.5	25477.1	2447.4	0.999183	987.379	98.7379	35.6759
2017-08-02 15:28:17	5.33333	41.809	26863.6	27167.7	2619.15	0.999305	987.344	98.7344	35.6615
2017-08-02 15:38:17	5.5	41.8646	28272.1	28138.6	3950.19	0.999244	987.384	98.7384	35.5711
Thoron Scout
2017-08-02 09:11:00		57	109	0	0	fan on	991	99.1	24
2017-08-02 09:21:00		57	111	55	0	fan on	991	99.1	24
2017-08-02 09:31:00		57	3718	2165	1205	fan on	991	99.1	24
2017-08-02 09:41:00		56	2001	1050	0	fan on	991	99.1	24.5
2017-08-02 09:51:00		58	6465	3324	240	fan on	991	99.1	24.5
2017-08-02 10:01:00		66	10560	5587	607	fan on	991	99.1	25
2017-08-02 10:11:00	0	69	10729	6354	437	fan on	991	99.1	25
2017-08-02 10:21:00	0.166667	69	10239	6515	794	fan on	991	99.1	25.5
2017-08-02 10:31:00	0.333333	70	10909	7421	1139	fan on	991	99.1	25.5
2017-08-02 10:41:00	0.5	70	10045	8592	1667	fan on	991	99.1	25.5
2017-08-02 10:51:00	0.666667	71	13159	10243	2422	fan on	991	99.1	25.5
2017-08-02 11:01:00	0.833333	71	12534	10575	2129	fan on	991	99.1	25.5	Notes: Turning off the internal fan within the air reservoir caused
2017-08-02 11:11:00	1	71	16625	12912	1090	fan on	991	99.1	26	air heterogeneity and artifacts in Thoron Scout radon and
2017-08-02 11:21:00	1.16667	71	14383	12638	2050	fan on	991	99.1	25.5	thoron signals. The internal temperature of the RTM2200
2017-08-02 11:31:00	1.33333	71	15046	13218	1785	fan on	991	99.1	26	rose through the time of operation and caused biased
2017-08-02 11:41:00	1.5	71	15499	14362	823	fan on	991	99.1	26	temperature and humidity data that did not reflect external
2017-08-02 11:51:00	1.66667	71	15350	13484	2162	fan on	991	99.1	26	air conditions.
2017-08-02 12:01:00	1.83333	71	15735	14881	1822	fan on	991	99.1	26	Radon and thoron data in turbulent air with fan operation
2017-08-02 12:11:00	2	71	17329	16247	3066	fan on	991	99.1	26	proved to be compatible after two hours of measurement.
2017-08-02 12:21:00	2.16667	71	18954	16423	1954	fan on	991	99.1	26
2017-08-02 12:31:00	2.33333	70	18571	17144	3171	fan on	991	99.1	26
2017-08-02 12:41:00	2.5	70	18500	17224	3804	fan on	991	99.1	26
2017-08-02 12:51:00	2.66667	70	19738	17667	3047	fan on	991	99.1	26		Below: Image of Thoron Scout with small red fan housed in hermetically sealed
2017-08-02 13:01:00	2.83333	70	19499	18179	4157	fan on	991	99.1	26		plastic bag, receiving thoron and radon from uranium ore. The SARAD® RTM2200 is
2017-08-02 13:11:00	3	70	22151	19588	2882	fan on	991	99.1	26.5		shown behind. Both instrument measured simultaneously at an air reflux rate of
2017-08-02 13:21:00	3.16667	70	23253	21106	3198	fan on	991	99.1	26.5		1 liter per minute.
2017-08-02 13:31:00	3.33333	70	22436	20009	2217	fan on	991	99.1	26.5
2017-08-02 13:41:00	3.5	70	24765	23000	3501	fan on	991	99.1	26.5
2017-08-02 13:51:00	3.66667	70	23810	21016	3470	fan on	991	99.1	26.5
2017-08-02 14:01:00	3.83333	70	23062	20493	3877	fan on	990	99	26.5
2017-08-02 14:11:00	4	69	22719	20300	3354	fan on	990	99	26.5
2017-08-02 14:21:00	4.16667	69	23966	23944	2621	fan on	990	99	26.5
2017-08-02 14:31:00	4.33333	69	24445	22929	3227	fan off	990	99	26.5
2017-08-02 14:41:00	4.5	69	23988	23162	4223	fan off	990	99	26.5
2017-08-02 14:51:00	4.66667	69	27026	25158	5327	fan off	990	99	26
2017-08-02 15:01:00	4.83333	69	23771	22651	4479	fan off	989	98.9	26
2017-08-02 15:11:00	5	69	28180	23778	5074	fan off	989	98.9	26
2017-08-02 15:21:00	5.16667	69	25248	24771	2857	fan off	989	98.9	26
2017-08-02 15:31:00	5.33333	69	22187	22200	1514	fan off	989	98.9	26
2017-08-02 15:41:00	5.5	69	22185	24014	2276	fan off	989	98.9	26

## Sheet: RHUL Experiment #1
Experiment #1 at Royal Holloway University of London
The air ionization in a hermetically sealed terrarium was evaluated over 21.3 hours (data in columns D to H), initially in Stage 1 without pitchblende over the first 6 hours, and in Stage 2 after placing pitchblende into the terrarium.
In addition, less frequent measurements in the hermetically sealed terrarium included radon, temperature, relative humidity and pressure (data in columns L to S).
	Time					Voltage	Ion density							222Rn (Radon)			Relative
	(sec)	(min)	(hour)	Initial time	(hh:mm:ss)	(V)	(negative ions cm-3)						Consecutive	Measured value	Uncertainty	Temperature	humidity	Pressure
											Date	Time	hours	(Bq m-3)	(Bq m-3)	(°C)	(%)	(kPa)
	0	0	0	12:17:00	12:17:00	-0.04	4000
	29.901	0.49835	0.00830583		12:17:29.901000	-0.042	4200				2017-02-17	12:17:00	0	51.3	62.4	21.7	26.6	98.97
	59.818	0.996967	0.0166161		12:17:59.818000	-0.05	5000				2017-02-17	13:17:00	1	51.3	62.4	21.7	26.6	99.02
	89.608	1.49347	0.0248911		12:18:29.608000	-0.039	3900				2017-02-17	14:17:00	2	51.3	62.4	21.7	26.6	99.15
	119.51	1.99183	0.0331972		12:18:59.510000	-0.038	3800				2017-02-17	15:17:00	3	31.5	50.7	21.7	27.1	99.18
	149.411	2.49018	0.0415031		12:19:29.411000	-0.039	3900				2017-02-17	16:17:00	4	31.5	50.7	21.4	27.8	99.2
	179.201	2.98668	0.0497781		12:19:59.201000	-0.04	4000				2017-02-17	17:17:00	5	17.1	36.3	21.4	28.2	99.33
	209.117	3.48528	0.0580881		12:20:29.117000	-0.042	4200				2017-02-17	18:17:00	6	486	203.4	21	29	99.46
	238.907	3.98178	0.0663631		12:20:58.907000	-0.039	3900				2017-02-17	19:17:00	7	2647.5	585.4	26.4	>85	99.46
	268.809	4.48015	0.0746692		12:21:28.809000	-0.039	3900				2017-02-17	20:17:00	8	6314.9	1070.6	26.4	>85	99.59
	298.71	4.9785	0.082975		12:21:58.710000	-0.038	3800				2017-02-17	21:17:00	9	11822.7	1726.2	26.4	>85	99.65
	328.5	5.475	0.09125		12:22:28.500000	-0.036	3600				2017-02-17	22:17:00	10	19079.9	2466.2	26.4	>85	99.72
	358.418	5.97363	0.0995606		12:22:58.418000	-0.039	3900				2017-02-17	23:17:00	11	27962.6	3094.6	26.4	>85	99.72
	388.319	6.47198	0.107866		12:23:28.319000	-0.04	4000				2017-02-18	00:17:00	12	38235.8	3760.4	26.7	>85	99.91
	418.109	6.96848	0.116141		12:23:58.109000	-0.041	4100				2017-02-18	01:17:00	13	49676.9	4459.3	26.7	>85	100.01
	448.01	7.46683	0.124447		12:24:28.010000	-0.038	3800				2017-02-18	02:17:00	14	59938.3	5063.6	26.7	>85	100.07
	477.927	7.96545	0.132758		12:24:57.927000	-0.039	3900				2017-02-18	03:17:00	15	69641.9	5618.5	26.7	>85	100.07
	507.717	8.46195	0.141033		12:25:27.717000	-0.04	4000				2017-02-18	04:17:00	16	80163.1	6205.1	26.7	>85	100.01
	537.617	8.96028	0.149338		12:25:57.617000	-0.041	4100				2017-02-18	05:17:00	17	92437.9	6882.1	27	>85	100.07
	567.519	9.45865	0.157644		12:26:27.519000	-0.041	4100				2017-02-18	06:17:00	18	101137	7353.5	26.7	>85	99.88
	597.309	9.95515	0.165919		12:26:57.309000	-0.039	3900				2017-02-18	07:17:00	19	107594	7700.5	26.7	>85	100.01
	627.21	10.4535	0.174225		12:27:27.210000	-0.04	4000				2017-02-18	08:17:00	20	117531	8233.9	26.7	>85	100.14
	657.127	10.9521	0.182535		12:27:57.127000	-0.039	3900				2017-02-18	09:17:00	21	118958	8508.8	26.7	>85	100.01
	686.916	11.4486	0.19081		12:28:26.916000	-0.044	4400				2017-02-18	10:17:00	22	118958	8635.5	26.7	>85	100.14
	716.818	11.947	0.199116		12:28:56.818000	-0.039	3900
	746.608	12.4435	0.207391		12:29:26.608000	-0.039	3900
	776.508	12.9418	0.215697		12:29:56.508000	-0.039	3900
	806.409	13.4401	0.224002		12:30:26.409000	-0.041	4100
	836.198	13.9366	0.232277		12:30:56.198000	-0.038	3800
	866.1	14.435	0.240583		12:31:26.100000	-0.039	3900
	896.017	14.9336	0.248894		12:31:56.017000	-0.044	4400
	925.807	15.4301	0.257169		12:32:25.807000	-0.042	4200
	955.707	15.9284	0.265474		12:32:55.707000	-0.039	3900
	985.625	16.4271	0.273785		12:33:25.625000	-0.036	3600
	1015.41	16.9236	0.28206		12:33:55.415000	-0.036	3600
	1045.32	17.4219	0.290366		12:34:25.316000	-0.041	4100
	1075.23	17.9205	0.298676		12:34:55.233000	-0.037	3700
	1105.02	18.417	0.306951		12:35:25.022000	-0.04	4000
	1134.91	18.9151	0.315252		12:35:54.908000	-0.033	3300
	1164.76	19.4127	0.323545		12:36:24.763000	-0.037	3700
	1194.6	19.91	0.331833		12:36:54.600000	-0.034	3400
	1224.57	20.4094	0.340157		12:37:24.565000	-0.034	3400
	1254.4	20.9067	0.348445		12:37:54.403000	-0.042	4200
	1284.24	21.404	0.356734		12:38:24.241000	-0.039	3900
	1314.1	21.9016	0.365026		12:38:54.095000	-0.039	3900
	1344.04	22.4007	0.373346		12:39:24.044000	-0.037	3700
	1373.88	22.898	0.381634		12:39:53.882000	-0.041	4100
	1403.72	23.3953	0.389922		12:40:23.719000	-0.037	3700
	1433.57	23.8929	0.398214		12:40:53.572000	-0.036	3600
	1463.41	24.3902	0.406503		12:41:23.411000	-0.037	3700
	1493.36	24.8893	0.414822		12:41:53.360000	-0.037	3700
	1523.2	25.3866	0.42311		12:42:23.197000	-0.038	3800
	1553.05	25.8842	0.431403		12:42:53.051000	-0.035	3500
	1582.89	26.3815	0.439691		12:43:22.889000	-0.038	3800
	1612.86	26.8809	0.448015		12:43:52.855000	-0.035	3500
	1642.69	27.3782	0.456303		12:44:22.692000	-0.038	3800
	1672.55	27.8758	0.464597		12:44:52.549000	-0.037	3700
	1702.38	28.373	0.472884		12:45:22.383000	-0.042	4200
	1732.22	28.8703	0.481172		12:45:52.220000	-0.038	3800
	1762.19	29.3698	0.489496		12:46:22.186000	-0.039	3900
	1792.07	29.8678	0.497797		12:46:52.071000	-0.038	3800
	1821.84	30.3641	0.506068		12:47:21.844000	-0.039	3900
	1851.74	30.8624	0.514374		12:47:51.745000	-0.037	3700
	1881.63	31.3605	0.522675		12:48:21.630000	-0.039	3900
	1911.52	31.8586	0.530977		12:48:51.516000	-0.041	4100
	1941.4	32.3567	0.539278		12:49:21.400000	-0.037	3700
	1971.27	32.8545	0.547575		12:49:51.269000	-0.038	3800
	2001.15	33.3526	0.555876		12:50:21.154000	-0.039	3900
	2031.04	33.8506	0.564177		12:50:51.038000	-0.04	4000
	2060.8	34.3466	0.572443		12:51:20.795000	-0.039	3900
	2090.68	34.8447	0.580744		12:51:50.680000	-0.038	3800
	2120.57	35.3428	0.589046		12:52:20.565000	-0.04	4000
	2150.43	35.8406	0.597343		12:52:50.435000	-0.038	3800
	2180.32	36.3387	0.605644		12:53:20.320000	-0.038	3800
	2210.19	36.8365	0.613942		12:53:50.190000	-0.041	4100
	2240.07	37.3346	0.622243		12:54:20.074000	-0.038	3800
	2269.96	37.8326	0.630544		12:54:49.959000	-0.039	3900
	2299.83	38.3305	0.638841		12:55:19.828000	-0.038	3800
	2329.71	38.8286	0.647143		12:55:49.714000	-0.037	3700
	2359.47	39.3245	0.655409		12:56:19.471000	-0.037	3700
	2389.36	39.8226	0.66371		12:56:49.357000	-0.038	3800
	2419.24	40.3207	0.672012		12:57:19.242000	-0.039	3900
	2449.11	40.8185	0.680309		12:57:49.111000	-0.039	3900
	2479	41.3166	0.68861		12:58:18.996000	-0.038	3800
	2508.88	41.8147	0.696911		12:58:48.881000	-0.037	3700
	2538.77	42.3128	0.705213		12:59:18.766000	-0.039	3900
	2568.65	42.8108	0.713514		12:59:48.651000	-0.039	3900
	2598.52	43.3087	0.721811		13:00:18.520000	-0.04	4000
	2628.41	43.8068	0.730113		13:00:48.405000	-0.038	3800
	2658.16	44.3027	0.738379		13:01:18.163000	-0.037	3700
	2688.05	44.8008	0.74668		13:01:48.048000	-0.041	4100
	2717.92	45.2986	0.754977		13:02:17.917000	-0.043	4300
	2747.8	45.7967	0.763279		13:02:47.803000	-0.037	3700
	2777.67	46.2945	0.771575		13:03:17.671000	-0.038	3800
	2807.56	46.7926	0.779877		13:03:47.557000	-0.04	4000
	2837.43	47.2904	0.788174		13:04:17.426000	-0.037	3700
	2867.31	47.7885	0.796475		13:04:47.311000	-0.038	3800
	2897.18	48.2863	0.804772		13:05:17.180000	-0.039	3900
	2927.05	48.7841	0.813069		13:05:47.049000	-0.038	3800
	2956.93	49.2822	0.821371		13:06:16.935000	-0.041	4100
	2986.69	49.7782	0.829637		13:06:46.692000	-0.04	4000
	3016.58	50.2763	0.837938		13:07:16.577000	-0.038	3800
	3046.45	50.7741	0.846235		13:07:46.446000	-0.038	3800
	3076.33	51.2722	0.854536		13:08:16.331000	-0.041	4100
	3106.2	51.77	0.862834		13:08:46.201000	-0.039	3900
	3136.09	52.2681	0.871135		13:09:16.086000	-0.037	3700
	3165.95	52.7659	0.879432		13:09:45.955000	-0.038	3800
	3195.84	53.264	0.887733		13:10:15.840000	-0.037	3700
	3225.72	53.7621	0.896035		13:10:45.725000	-0.039	3900
	3255.61	54.2602	0.904336		13:11:15.611000	-0.04	4000
	3285.37	54.7561	0.912602		13:11:45.368000	-0.039	3900
	3315.25	55.2542	0.920904		13:12:15.253000	-0.041	4100
	3345.12	55.752	0.9292		13:12:45.121000	-0.039	3900
	3375.01	56.2501	0.937502		13:13:15.006000	-0.038	3800
	3404.88	56.7479	0.945799		13:13:44.877000	-0.037	3700
	3434.74	57.2458	0.954096		13:14:14.745000	-0.037	3700
	3464.63	57.7438	0.962397		13:14:44.630000	-0.037	3700
	3494.51	58.2419	0.970699		13:15:14.515000	-0.039	3900
	3524.4	58.74	0.979		13:15:44.399000	-0.045	4500
	3554.27	59.2378	0.987297		13:16:14.269000	-0.038	3800
	3584.03	59.7338	0.995563		13:16:44.027000	-0.038	3800
	3613.91	60.2319	1.00386		13:17:13.912000	-0.037	3700
	3643.78	60.7297	1.01216		13:17:43.782000	-0.037	3700
	3673.67	61.2278	1.02046		13:18:13.667000	-0.038	3800
	3703.54	61.7256	1.02876		13:18:43.537000	-0.035	3500
	3733.41	62.2234	1.03706		13:19:13.406000	-0.04	4000
	3763.29	62.7215	1.04536		13:19:43.291000	-0.038	3800
	3793.18	63.2196	1.05366		13:20:13.176000	-0.037	3700
	3823.05	63.7174	1.06196		13:20:43.045000	-0.036	3600
	3852.91	64.2152	1.07025		13:21:12.915000	-0.04	4000
	3882.67	64.7112	1.07852		13:21:42.672000	-0.04	4000
	3912.56	65.2093	1.08682		13:22:12.558000	-0.038	3800
	3942.43	65.7071	1.09512		13:22:42.427000	-0.036	3600
	3972.31	66.2052	1.10342		13:23:12.312000	-0.04	4000
	4002.18	66.703	1.11172		13:23:42.182000	-0.039	3900
	4032.07	67.2011	1.12002		13:24:12.066000	-0.038	3800
	4061.93	67.6989	1.12832		13:24:41.935000	-0.039	3900
	4091.82	68.197	1.13662		13:25:11.820000	-0.038	3800
	4121.69	68.6948	1.14491		13:25:41.689000	-0.038	3800
	4151.45	69.1908	1.15318		13:26:11.448000	-0.038	3800
	4181.33	69.6889	1.16148		13:26:41.333000	-0.038	3800
	4211.2	70.1867	1.16978		13:27:11.202000	-0.037	3700
	4241.09	70.6848	1.17808		13:27:41.086000	-0.041	4100
	4270.96	71.1826	1.18638		13:28:10.956000	-0.038	3800
	4300.84	71.6807	1.19468		13:28:40.842000	-0.038	3800
	4330.71	72.1785	1.20298		13:29:10.711000	-0.043	4300
	4360.6	72.6766	1.21128		13:29:40.597000	-0.038	3800
	4390.47	73.1744	1.21957		13:30:10.466000	-0.036	3600
	4420.35	73.6725	1.22788		13:30:40.351000	-0.039	3900
	4450.11	74.1685	1.23614		13:31:10.110000	-0.037	3700
	4479.98	74.6663	1.24444		13:31:39.978000	-0.038	3800
	4509.86	75.1644	1.25274		13:32:09.863000	-0.039	3900
	4539.73	75.6622	1.26104		13:32:39.733000	-0.039	3900
	4569.6	76.16	1.26933		13:33:09.602000	-0.037	3700
	4599.49	76.6581	1.27764		13:33:39.488000	-0.038	3800
	4629.36	77.156	1.28593		13:34:09.357000	-0.038	3800
	4659.23	77.6538	1.29423		13:34:39.227000	-0.038	3800
	4689.11	78.1518	1.30253		13:35:09.111000	-0.039	3900
	4718.98	78.6497	1.31083		13:35:38.980000	-0.036	3600
	4748.87	79.1478	1.31913		13:36:08.868000	-0.037	3700
	4778.62	79.6437	1.3274		13:36:38.625000	-0.035	3500
	4808.49	80.1416	1.33569		13:37:08.494000	-0.037	3700
	4838.36	80.6394	1.34399		13:37:38.363000	-0.038	3800
	4868.25	81.1375	1.35229		13:38:08.249000	-0.042	4200
	4898.12	81.6353	1.36059		13:38:38.118000	-0.037	3700
	4928	82.1334	1.36889		13:39:08.003000	-0.042	4200
	4957.87	82.6312	1.37719		13:39:37.872000	-0.037	3700
	4987.76	83.1293	1.38549		13:40:07.757000	-0.04	4000
	5017.63	83.6271	1.39379		13:40:37.627000	-0.039	3900
	5047.51	84.1252	1.40209		13:41:07.513000	-0.038	3800
	5077.29	84.6215	1.41036		13:41:37.287000	-0.04	4000
	5107.17	85.1195	1.41866		13:42:07.171000	-0.038	3800
	5137.06	85.6176	1.42696		13:42:37.056000	-0.037	3700
	5166.93	86.1154	1.43526		13:43:06.926000	-0.039	3900
	5196.81	86.6135	1.44356		13:43:36.812000	-0.038	3800
	5226.7	87.1116	1.45186		13:44:06.697000	-0.038	3800
	5256.58	87.6097	1.46016		13:44:36.582000	-0.038	3800
	5286.47	88.1078	1.46846		13:45:06.466000	-0.037	3700
	5316.34	88.6056	1.47676		13:45:36.336000	-0.038	3800
	5346.22	89.1037	1.48506		13:46:06.223000	-0.038	3800
	5375.98	89.5997	1.49333		13:46:35.979000	-0.037	3700
	5405.86	90.0977	1.50163		13:47:05.864000	-0.037	3700
	5435.73	90.5955	1.50993		13:47:35.732000	-0.037	3700
	5465.62	91.0936	1.51823		13:48:05.617000	-0.037	3700
	5495.49	91.5914	1.52652		13:48:35.487000	-0.04	4000
	5525.37	92.0895	1.53483		13:49:05.372000	-0.039	3900
	5555.24	92.5873	1.54312		13:49:35.240000	-0.046	4600
	5585.13	93.0854	1.55142		13:50:05.126000	-0.037	3700
	5615	93.5833	1.55972		13:50:34.996000	-0.037	3700
	5644.88	94.0814	1.56802		13:51:04.882000	-0.038	3800
	5674.64	94.5773	1.57629		13:51:34.639000	-0.038	3800
	5704.51	95.0751	1.58459		13:52:04.508000	-0.039	3900
	5734.39	95.5732	1.59289		13:52:34.393000	-0.037	3700
	5764.28	96.0713	1.60119		13:53:04.277000	-0.039	3900
	5794.15	96.5691	1.60949		13:53:34.147000	-0.037	3700
	5824.03	97.0672	1.61779		13:54:04.032000	-0.038	3800
	5853.9	97.565	1.62608		13:54:33.901000	-0.041	4100
	5883.79	98.0631	1.63439		13:55:03.786000	-0.039	3900
	5913.65	98.5609	1.64268		13:55:33.655000	-0.036	3600
	5943.52	99.0587	1.65098		13:56:03.525000	-0.037	3700
	5973.3	99.555	1.65925		13:56:33.299000	-0.036	3600
	6003.17	100.053	1.66755		13:57:03.168000	-0.034	3400
	6033.04	100.551	1.67584		13:57:33.038000	-0.036	3600
	6062.92	101.049	1.68415		13:58:02.924000	-0.036	3600
	6092.79	101.547	1.69244		13:58:32.794000	-0.037	3700
	6122.68	102.045	1.70074		13:59:02.679000	-0.037	3700
	6152.55	102.542	1.70904		13:59:32.548000	-0.042	4200
	6182.42	103.04	1.71734		14:00:02.417000	-0.037	3700
	6212.3	103.538	1.72564		14:00:32.302000	-0.037	3700
	6242.17	104.036	1.73394		14:01:02.172000	-0.037	3700
	6271.93	104.532	1.7422		14:01:31.930000	-0.039	3900
	6301.8	105.03	1.7505		14:02:01.799000	-0.037	3700
	6331.68	105.528	1.7588		14:02:31.684000	-0.037	3700
	6361.55	106.026	1.7671		14:03:01.554000	-0.04	4000
	6391.42	106.524	1.7754		14:03:31.423000	-0.038	3800
	6421.31	107.022	1.7837		14:04:01.309000	-0.037	3700
	6451.18	107.52	1.79199		14:04:31.178000	-0.038	3800
	6481.05	108.017	1.80029		14:05:01.047000	-0.035	3500
	6510.93	108.516	1.80859		14:05:30.932000	-0.037	3700
	6540.8	109.013	1.81689		14:06:00.802000	-0.036	3600
	6570.56	109.509	1.82516		14:06:30.560000	-0.039	3900
	6600.43	110.007	1.83345		14:07:00.429000	-0.038	3800
	6630.31	110.505	1.84175		14:07:30.313000	-0.038	3800
	6660.18	111.003	1.85005		14:08:00.183000	-0.037	3700
	6690.05	111.501	1.85835		14:08:30.053000	-0.037	3700
	6719.94	111.999	1.86665		14:08:59.938000	-0.039	3900
	6749.81	112.497	1.87495		14:09:29.807000	-0.036	3600
	6779.68	112.995	1.88324		14:09:59.676000	-0.037	3700
	6809.56	113.493	1.89154		14:10:29.561000	-0.038	3800
	6839.43	113.991	1.89984		14:10:59.431000	-0.038	3800
	6869.3	114.488	1.90814		14:11:29.300000	-0.038	3800
	6899.07	114.985	1.91641		14:11:59.073000	-0.04	4000
	6928.94	115.482	1.92471		14:12:28.942000	-0.037	3700
	6958.83	115.98	1.93301		14:12:58.827000	-0.038	3800
	6988.7	116.478	1.9413		14:13:28.697000	-0.037	3700
	7018.58	116.976	1.94961		14:13:58.582000	-0.037	3700
	7048.47	117.474	1.95791		14:14:28.467000	-0.037	3700
	7078.34	117.972	1.9662		14:14:58.336000	-0.038	3800
	7108.22	118.47	1.97451		14:15:28.221000	-0.038	3800
	7138.11	118.968	1.98281		14:15:58.107000	-0.038	3800
	7167.88	119.465	1.99108		14:16:27.880000	-0.037	3700
	7197.77	119.963	1.99938		14:16:57.765000	-0.038	3800
	7227.63	120.461	2.00768		14:17:27.634000	-0.037	3700
	7257.52	120.959	2.01598		14:17:57.519000	-0.038	3800
	7287.41	121.457	2.02428		14:18:27.406000	-0.037	3700
	7317.29	121.955	2.03258		14:18:57.291000	-0.036	3600
	7347.18	122.453	2.04088		14:19:27.175000	-0.039	3900
	7377.06	122.951	2.04918		14:19:57.060000	-0.039	3900
	7406.93	123.449	2.05748		14:20:26.929000	-0.039	3900
	7436.7	123.945	2.06575		14:20:56.704000	-0.039	3900
	7466.59	124.443	2.07405		14:21:26.589000	-0.04	4000
	7496.46	124.941	2.08235		14:21:56.458000	-0.038	3800
	7526.34	125.439	2.09065		14:22:26.343000	-0.039	3900
	7556.23	125.937	2.09895		14:22:56.228000	-0.037	3700
	7586.11	126.435	2.10725		14:23:26.114000	-0.036	3600
	7616	126.933	2.11556		14:23:55.999000	-0.037	3700
	7645.89	127.431	2.12386		14:24:25.885000	-0.037	3700
	7675.64	127.927	2.13212		14:24:55.642000	-0.038	3800
	7705.53	128.425	2.14042		14:25:25.526000	-0.037	3700
	7735.41	128.924	2.14873		14:25:55.413000	-0.037	3700
	7765.28	129.421	2.15702		14:26:25.282000	-0.037	3700
	7795.17	129.919	2.16532		14:26:55.167000	-0.036	3600
	7825.05	130.418	2.17363		14:27:25.051000	-0.038	3800
	7854.94	130.916	2.18193		14:27:54.936000	-0.037	3700
	7884.82	131.414	2.19023		14:28:24.821000	-0.036	3600
	7914.71	131.912	2.19853		14:28:54.706000	-0.037	3700
	7944.46	132.408	2.2068		14:29:24.462000	-0.035	3500
	7974.35	132.906	2.2151		14:29:54.349000	-0.036	3600
	8004.23	133.404	2.2234		14:30:24.233000	-0.037	3700
	8034.12	133.902	2.2317		14:30:54.120000	-0.037	3700
	8063.99	134.4	2.24		14:31:23.989000	-0.038	3800
	8093.87	134.898	2.2483		14:31:53.874000	-0.038	3800
	8123.74	135.396	2.2566		14:32:23.743000	-0.038	3800
	8153.63	135.894	2.2649		14:32:53.627000	-0.041	4100
	8183.5	136.392	2.27319		14:33:23.498000	-0.037	3700
	8213.38	136.89	2.2815		14:33:53.383000	-0.038	3800
	8243.14	137.386	2.28976		14:34:23.140000	-0.04	4000
	8273.01	137.883	2.29806		14:34:53.009000	-0.037	3700
	8302.88	138.381	2.30636		14:35:22.879000	-0.038	3800
	8332.75	138.879	2.31465		14:35:52.749000	-0.036	3600
	8362.63	139.377	2.32295		14:36:22.633000	-0.037	3700
	8392.5	139.875	2.33125		14:36:52.502000	-0.035	3500
	8422.39	140.373	2.33955		14:37:22.387000	-0.038	3800
	8452.27	140.871	2.34785		14:37:52.271000	-0.037	3700
	8482.14	141.369	2.35615		14:38:22.141000	-0.036	3600
	8512.03	141.867	2.36445		14:38:52.026000	-0.036	3600
	8541.9	142.365	2.37275		14:39:21.895000	-0.037	3700
	8571.78	142.863	2.38105		14:39:51.780000	-0.037	3700
	8601.54	143.359	2.38932		14:40:21.537000	-0.039	3900
	8631.42	143.857	2.39762		14:40:51.423000	-0.037	3700
	8661.29	144.355	2.40591		14:41:21.292000	-0.04	4000
	8691.16	144.853	2.41421		14:41:51.161000	-0.038	3800
	8721.05	145.351	2.42251		14:42:21.046000	-0.043	4300
	8750.93	145.849	2.43081		14:42:50.931000	-0.039	3900
	8780.82	146.347	2.43912		14:43:20.816000	-0.038	3800
	8810.69	146.845	2.44741		14:43:50.686000	-0.037	3700
	8840.57	147.343	2.45571		14:44:20.569000	-0.035	3500
	8870.45	147.841	2.46402		14:44:50.454000	-0.036	3600
	8900.34	148.339	2.47232		14:45:20.340000	-0.037	3700
	8930.1	148.835	2.48058		14:45:50.097000	-0.037	3700
	8959.97	149.333	2.48888		14:46:19.966000	-0.039	3900
	8989.83	149.831	2.49718		14:46:49.835000	-0.038	3800
	9019.72	150.329	2.50548		14:47:19.720000	-0.037	3700
	9049.59	150.827	2.51378		14:47:49.590000	-0.037	3700
	9079.46	151.324	2.52207		14:48:19.460000	-0.038	3800
	9109.34	151.822	2.53037		14:48:49.345000	-0.039	3900
	9139.21	152.32	2.53867		14:49:19.214000	-0.038	3800
	9169.1	152.818	2.54697		14:49:49.099000	-0.043	4300
	9198.98	153.316	2.55527		14:50:18.984000	-0.039	3900
	9228.85	153.814	2.56357		14:50:48.854000	-0.038	3800
	9258.74	154.312	2.57187		14:51:18.739000	-0.037	3700
	9288.62	154.81	2.58017		14:51:48.623000	-0.037	3700
	9318.51	155.308	2.58847		14:52:18.508000	-0.04	4000
	9348.38	155.806	2.59677		14:52:48.379000	-0.038	3800
	9378.14	156.302	2.60504		14:53:18.136000	-0.04	4000
	9408.02	156.8	2.61334		14:53:48.021000	-0.039	3900
	9437.91	157.298	2.62164		14:54:17.905000	-0.039	3900
	9467.77	157.796	2.62994		14:54:47.775000	-0.038	3800
	9497.65	158.294	2.63824		14:55:17.646000	-0.038	3800
	9527.53	158.792	2.64654		14:55:47.530000	-0.038	3800
	9557.4	159.29	2.65483		14:56:17.399000	-0.038	3800
	9587.28	159.788	2.66313		14:56:47.284000	-0.038	3800
	9617.17	160.286	2.67144		14:57:17.170000	-0.037	3700
	9647.06	160.784	2.67974		14:57:47.056000	-0.039	3900
	9676.92	161.282	2.68803		14:58:16.925000	-0.041	4100
	9706.79	161.78	2.69633		14:58:46.794000	-0.039	3900
	9736.66	162.278	2.70463		14:59:16.663000	-0.038	3800
	9766.53	162.776	2.71293		14:59:46.532000	-0.038	3800
	9796.4	163.273	2.72122		15:00:16.402000	-0.04	4000
	9826.27	163.771	2.72952		15:00:46.272000	-0.038	3800
	9856.05	164.267	2.73779		15:01:16.046000	-0.04	4000
	9885.92	164.765	2.74609		15:01:45.915000	-0.039	3900
	9915.8	165.263	2.75439		15:02:15.800000	-0.038	3800
	9945.67	165.761	2.76269		15:02:45.670000	-0.041	4100
	9975.56	166.259	2.77099		15:03:15.555000	-0.037	3700
	10005.4	166.757	2.77929		15:03:45.439000	-0.034	3400
	10035.3	167.255	2.78759		15:04:15.309000	-0.038	3800
	10065.2	167.753	2.79589		15:04:45.193000	-0.038	3800
	10095.1	168.251	2.80418		15:05:15.063000	-0.038	3800
	10124.9	168.749	2.81249		15:05:44.949000	-0.039	3900
	10154.8	169.247	2.82079		15:06:14.834000	-0.035	3500
	10184.7	169.745	2.82908		15:06:44.702000	-0.038	3800
	10214.5	170.241	2.83735		15:07:14.477000	-0.038	3800
	10244.3	170.739	2.84565		15:07:44.346000	-0.04	4000
	10274.2	171.237	2.85395		15:08:14.215000	-0.037	3700
	10304.1	171.735	2.86225		15:08:44.084000	-0.038	3800
	10334	172.233	2.87054		15:09:13.953000	-0.039	3900
	10363.8	172.73	2.87884		15:09:43.823000	-0.038	3800
	10393.7	173.228	2.88714		15:10:13.692000	-0.038	3800
	10423.6	173.726	2.89543		15:10:43.561000	-0.04	4000
	10453.4	174.224	2.90373		15:11:13.431000	-0.039	3900
	10483.3	174.722	2.91203		15:11:43.301000	-0.038	3800
	10513.2	175.22	2.92033		15:12:13.186000	-0.038	3800
	10543.1	175.718	2.92863		15:12:43.055000	-0.042	4200
	10572.9	176.215	2.93692		15:13:12.924000	-0.038	3800
	10602.8	176.713	2.94522		15:13:42.777000	-0.039	3900
	10632.6	177.211	2.95351		15:14:12.647000	-0.037	3700
	10662.5	177.709	2.96181		15:14:42.517000	-0.039	3900
	10692.4	178.206	2.97011		15:15:12.386000	-0.04	4000
	10722.3	178.704	2.9784		15:15:42.255000	-0.037	3700
	10752.1	179.202	2.9867		15:16:12.126000	-0.039	3900
	10782	179.7	2.99499		15:16:41.979000	-0.038	3800
	10811.8	180.197	3.00329		15:17:11.848000	-0.04	4000
	10841.7	180.695	3.01159		15:17:41.718000	-0.039	3900
	10871.6	181.193	3.01989		15:18:11.587000	-0.037	3700
	10901.4	181.691	3.02818		15:18:41.442000	-0.039	3900
	10931.3	182.189	3.03648		15:19:11.312000	-0.036	3600
	10961.2	182.686	3.04477		15:19:41.167000	-0.039	3900
	10991	183.184	3.05307		15:20:11.037000	-0.038	3800
	11021	183.684	3.0614		15:20:41.035000	-0.039	3900
	11050.9	184.181	3.06969		15:21:10.889000	-0.04	4000
	11080.8	184.679	3.07799		15:21:40.759000	-0.038	3800
	11110.6	185.177	3.08629		15:22:10.628000	-0.038	3800
	11140.5	185.675	3.09458		15:22:40.498000	-0.037	3700
	11170.4	186.173	3.10288		15:23:10.369000	-0.038	3800
	11200.3	186.671	3.11118		15:23:40.255000	-0.037	3700
	11230.1	187.169	3.11948		15:24:10.125000	-0.036	3600
	11260	187.666	3.12777		15:24:39.978000	-0.039	3900
	11289.8	188.164	3.13607		15:25:09.848000	-0.038	3800
	11319.7	188.662	3.14437		15:25:39.734000	-0.04	4000
	11349.6	189.16	3.15267		15:26:09.605000	-0.037	3700
	11379.5	189.658	3.16097		15:26:39.476000	-0.039	3900
	11409.4	190.156	3.16927		15:27:09.361000	-0.039	3900
	11439.2	190.654	3.17757		15:27:39.246000	-0.038	3800
	11469.1	191.152	3.18587		15:28:09.117000	-0.044	4400
	11499	191.65	3.19416		15:28:38.987000	-0.037	3700
	11528.9	192.148	3.20246		15:29:08.873000	-0.036	3600
	11558.7	192.646	3.21076		15:29:38.743000	-0.037	3700
	11588.6	193.144	3.21906		15:30:08.613000	-0.039	3900
	11618.5	193.641	3.22736		15:30:38.484000	-0.036	3600
	11648.4	194.139	3.23565		15:31:08.354000	-0.037	3700
	11678.2	194.637	3.24395		15:31:38.224000	-0.037	3700
	11708.1	195.135	3.25225		15:32:08.094000	-0.04	4000
	11738	195.633	3.26055		15:32:37.979000	-0.037	3700
	11767.9	196.131	3.26885		15:33:07.851000	-0.038	3800
	11797.7	196.629	3.27714		15:33:37.720000	-0.039	3900
	11827.6	197.127	3.28545		15:34:07.605000	-0.038	3800
	11857.5	197.625	3.29375		15:34:37.490000	-0.038	3800
	11887.4	198.123	3.30204		15:35:07.361000	-0.04	4000
	11917.2	198.62	3.31034		15:35:37.230000	-0.039	3900
	11947.1	199.118	3.31864		15:36:07.101000	-0.038	3800
	11977	199.616	3.32694		15:36:36.987000	-0.038	3800
	12006.9	200.114	3.33524		15:37:06.856000	-0.038	3800
	12036.7	200.612	3.34354		15:37:36.742000	-0.038	3800
	12066.6	201.11	3.35184		15:38:06.612000	-0.039	3900
	12096.5	201.608	3.36013		15:38:36.483000	-0.039	3900
	12126.4	202.106	3.36843		15:39:06.354000	-0.038	3800
	12156.2	202.604	3.37673		15:39:36.223000	-0.042	4200
	12186.1	203.102	3.38503		15:40:06.093000	-0.037	3700
	12216	203.599	3.39332		15:40:35.963000	-0.039	3900
	12245.8	204.097	3.40162		15:41:05.833000	-0.036	3600
	12275.7	204.595	3.40991		15:41:35.687000	-0.038	3800
	12305.6	205.093	3.41821		15:42:05.557000	-0.037	3700
	12335.4	205.59	3.42651		15:42:35.427000	-0.037	3700
	12365.3	206.088	3.4348		15:43:05.297000	-0.036	3600
	12395.2	206.586	3.4431		15:43:35.169000	-0.037	3700
	12425.1	207.086	3.45143		15:44:05.150000	-0.042	4200
	12455	207.584	3.45973		15:44:35.021000	-0.039	3900
	12484.9	208.082	3.46803		15:45:04.892000	-0.04	4000
	12514.8	208.579	3.47632		15:45:34.762000	-0.037	3700
	12544.6	209.077	3.48462		15:46:04.633000	-0.04	4000
	12574.5	209.575	3.49292		15:46:34.504000	-0.037	3700
	12604.4	210.073	3.50122		15:47:04.390000	-0.04	4000
	12634.3	210.571	3.50952		15:47:34.260000	-0.038	3800
	12664.1	211.069	3.51782		15:48:04.146000	-0.038	3800
	12694	211.567	3.52612		15:48:34.033000	-0.037	3700
	12723.9	212.065	3.53442		15:49:03.903000	-0.038	3800
	12753.8	212.563	3.54272		15:49:33.789000	-0.037	3700
	12783.7	213.061	3.55102		15:50:03.659000	-0.037	3700
	12813.5	213.559	3.55932		15:50:33.546000	-0.039	3900
	12843.4	214.057	3.56762		15:51:03.416000	-0.037	3700
	12873.3	214.555	3.57592		15:51:33.302000	-0.041	4100
	12903.2	215.053	3.58421		15:52:03.171000	-0.04	4000
	12933.1	215.551	3.59252		15:52:33.057000	-0.043	4300
	12962.9	216.049	3.60082		15:53:02.943000	-0.038	3800
	12992.8	216.547	3.60912		15:53:32.828000	-0.037	3700
	13022.7	217.045	3.61742		15:54:02.698000	-0.037	3700
	13052.6	217.543	3.62572		15:54:32.584000	-0.04	4000
	13082.5	218.041	3.63402		15:55:02.455000	-0.036	3600
	13112.3	218.539	3.64231		15:55:32.324000	-0.04	4000
	13142.2	219.037	3.65061		15:56:02.210000	-0.039	3900
	13172.1	219.535	3.65892		15:56:32.096000	-0.04	4000
	13202	220.033	3.66721		15:57:01.966000	-0.036	3600
	13231.9	220.531	3.67551		15:57:31.853000	-0.038	3800
	13261.7	221.029	3.68381		15:58:01.723000	-0.038	3800
	13291.6	221.527	3.69211		15:58:31.593000	-0.039	3900
	13321.5	222.025	3.70041		15:59:01.479000	-0.037	3700
	13351.3	222.522	3.70871		15:59:31.349000	-0.038	3800
	13381.2	223.02	3.71701		16:00:01.220000	-0.038	3800
	13411.1	223.518	3.7253		16:00:31.090000	-0.038	3800
	13441	224.016	3.7336		16:01:00.977000	-0.038	3800
	13470.8	224.514	3.7419		16:01:30.847000	-0.037	3700
	13500.7	225.012	3.7502		16:02:00.732000	-0.039	3900
	13530.6	225.51	3.7585		16:02:30.604000	-0.039	3900
	13560.5	226.008	3.7668		16:03:00.474000	-0.038	3800
	13590.4	226.506	3.7751		16:03:30.358000	-0.038	3800
	13620.2	227.004	3.7834		16:04:00.229000	-0.04	4000
	13650.1	227.502	3.7917		16:04:30.114000	-0.039	3900
	13680	228	3.8		16:04:59.984000	-0.038	3800
	13709.9	228.498	3.8083		16:05:29.869000	-0.037	3700
	13739.7	228.995	3.81659		16:05:59.723000	-0.04	4000
	13769.6	229.493	3.82489		16:06:29.593000	-0.039	3900
	13799.5	229.991	3.83318		16:06:59.463000	-0.037	3700
	13829.3	230.489	3.84149		16:07:29.349000	-0.038	3800
	13859.2	230.987	3.84978		16:07:59.219000	-0.037	3700
	13889.1	231.485	3.85808		16:08:29.104000	-0.037	3700
	13919.1	231.985	3.86641		16:08:59.087000	-0.038	3800
	13949	232.483	3.87471		16:09:28.956000	-0.038	3800
	13978.8	232.98	3.88301		16:09:58.826000	-0.038	3800
	14008.7	233.478	3.8913		16:10:28.696000	-0.037	3700
	14038.6	233.976	3.8996		16:10:58.565000	-0.037	3700
	14068.4	234.474	3.9079		16:11:28.435000	-0.039	3900
	14098.3	234.972	3.9162		16:11:58.305000	-0.038	3800
	14128.2	235.47	3.92449		16:12:28.175000	-0.037	3700
	14158	235.967	3.93279		16:12:58.044000	-0.039	3900
	14187.9	236.465	3.94109		16:13:27.913000	-0.039	3900
	14217.8	236.963	3.94938		16:13:57.783000	-0.037	3700
	14247.6	237.461	3.95768		16:14:27.637000	-0.037	3700
	14277.5	237.958	3.96597		16:14:57.507000	-0.037	3700
	14307.4	238.456	3.97427		16:15:27.376000	-0.037	3700
	14337.2	238.954	3.98256		16:15:57.229000	-0.041	4100
	14367.1	239.452	3.99086		16:16:27.099000	-0.04	4000
	14397	239.949	3.99915		16:16:56.951000	-0.038	3800
	14426.8	240.447	4.00745		16:17:26.821000	-0.037	3700
	14456.7	240.945	4.01575		16:17:56.691000	-0.037	3700
	14486.6	241.443	4.02404		16:18:26.561000	-0.038	3800
	14516.4	241.941	4.03235		16:18:56.446000	-0.037	3700
	14546.3	242.439	4.04064		16:19:26.316000	-0.041	4100
	14576.2	242.936	4.04894		16:19:56.186000	-0.038	3800
	14606.1	243.434	4.05724		16:20:26.056000	-0.038	3800
	14635.9	243.932	4.06553		16:20:55.925000	-0.043	4300
	14665.8	244.43	4.07383		16:21:25.795000	-0.038	3800
	14695.7	244.928	4.08213		16:21:55.665000	-0.04	4000
	14725.5	245.426	4.09043		16:22:25.534000	-0.037	3700
	14755.4	245.923	4.09872		16:22:55.403000	-0.037	3700
	14785.3	246.421	4.10702		16:23:25.272000	-0.038	3800
	14815.1	246.919	4.11532		16:23:55.143000	-0.042	4200
	14845	247.417	4.12361		16:24:25.013000	-0.037	3700
	14874.9	247.914	4.13191		16:24:54.865000	-0.04	4000
	14904.7	248.412	4.1402		16:25:24.735000	-0.037	3700
	14934.6	248.91	4.1485		16:25:54.588000	-0.038	3800
	14964.4	249.407	4.15679		16:26:24.441000	-0.036	3600
	14994.3	249.905	4.16509		16:26:54.312000	-0.04	4000
	15024.2	250.403	4.17338		16:27:24.182000	-0.039	3900
	15054.1	250.901	4.18168		16:27:54.051000	-0.038	3800
	15083.9	251.398	4.18997		16:28:23.903000	-0.038	3800
	15113.8	251.896	4.19827		16:28:53.773000	-0.038	3800
	15143.6	252.394	4.20656		16:29:23.627000	-0.04	4000
	15173.5	252.892	4.21486		16:29:53.497000	-0.043	4300
	15203.4	253.389	4.22316		16:30:23.367000	-0.036	3600
	15233.2	253.887	4.23145		16:30:53.221000	-0.039	3900
	15263.2	254.387	4.23978		16:31:23.202000	-0.036	3600
	15293.1	254.885	4.24808		16:31:53.072000	-0.038	3800
	15322.9	255.382	4.25637		16:32:22.928000	-0.038	3800
	15352.8	255.88	4.26467		16:32:52.798000	-0.038	3800
	15382.7	256.378	4.27296		16:33:22.651000	-0.039	3900
	15412.5	256.875	4.28126		16:33:52.521000	-0.041	4100
	15442.4	257.373	4.28955		16:34:22.391000	-0.039	3900
	15472.2	257.871	4.29785		16:34:52.246000	-0.039	3900
	15502.1	258.369	4.30614		16:35:22.115000	-0.043	4300
	15532	258.866	4.31444		16:35:51.985000	-0.036	3600
	15561.8	259.364	4.32273		16:36:21.839000	-0.041	4100
	15591.7	259.862	4.33103		16:36:51.708000	-0.038	3800
	15621.6	260.36	4.33933		16:37:21.579000	-0.038	3800
	15651.4	260.857	4.34762		16:37:51.448000	-0.038	3800
	15681.3	261.355	4.35592		16:38:21.318000	-0.038	3800
	15711.2	261.853	4.36422		16:38:51.204000	-0.039	3900
	15741.1	262.351	4.37252		16:39:21.074000	-0.037	3700
	15770.9	262.849	4.38081		16:39:50.930000	-0.036	3600
	15800.8	263.347	4.38911		16:40:20.799000	-0.037	3700
	15830.7	263.844	4.39741		16:40:50.669000	-0.038	3800
	15860.5	264.342	4.40571		16:41:20.538000	-0.037	3700
	15890.4	264.84	4.414		16:41:50.408000	-0.041	4100
	15920.3	265.338	4.4223		16:42:20.279000	-0.039	3900
	15950.2	265.836	4.4306		16:42:50.164000	-0.038	3800
	15980	266.334	4.4389		16:43:20.033000	-0.037	3700
	16009.9	266.832	4.4472		16:43:49.903000	-0.039	3900
	16039.8	267.33	4.45549		16:44:19.773000	-0.037	3700
	16069.6	267.827	4.46379		16:44:49.645000	-0.039	3900
	16099.5	268.325	4.47209		16:45:19.514000	-0.039	3900
	16129.4	268.823	4.48038		16:45:49.383000	-0.039	3900
	16159.2	269.321	4.48868		16:46:19.236000	-0.04	4000
	16189.1	269.818	4.49697		16:46:49.105000	-0.042	4200
	16219	270.316	4.50527		16:47:18.977000	-0.038	3800
	16248.9	270.814	4.51357		16:47:48.862000	-0.041	4100
	16278.7	271.312	4.52187		16:48:18.731000	-0.038	3800
	16308.6	271.81	4.53017		16:48:48.602000	-0.038	3800
	16338.5	272.308	4.53846		16:49:18.471000	-0.037	3700
	16368.3	272.806	4.54676		16:49:48.342000	-0.04	4000
	16398.2	273.304	4.55506		16:50:18.227000	-0.038	3800
	16428.1	273.802	4.56336		16:50:48.096000	-0.04	4000
	16458	274.299	4.57166		16:51:17.965000	-0.039	3900
	16487.8	274.797	4.57995		16:51:47.834000	-0.037	3700
	16517.7	275.295	4.58825		16:52:17.703000	-0.039	3900
	16547.6	275.793	4.59655		16:52:47.572000	-0.038	3800
	16577.4	276.291	4.60484		16:53:17.441000	-0.038	3800
	16607.3	276.789	4.61314		16:53:47.311000	-0.037	3700
	16637.2	277.286	4.62144		16:54:17.180000	-0.042	4200
	16667	277.784	4.62974		16:54:47.049000	-0.037	3700
	16696.9	278.282	4.63803		16:55:16.918000	-0.041	4100
	16726.8	278.78	4.64633		16:55:46.787000	-0.038	3800
	16756.7	279.278	4.65463		16:56:16.656000	-0.038	3800
	16786.5	279.775	4.66292		16:56:46.525000	-0.039	3900
	16816.4	280.273	4.67122		16:57:16.395000	-0.038	3800
	16846.3	280.771	4.67952		16:57:46.264000	-0.038	3800
	16876.1	281.269	4.68781		16:58:16.133000	-0.038	3800
	16906	281.767	4.69611		16:58:46.002000	-0.039	3900
	16935.9	282.265	4.70441		16:59:15.889000	-0.038	3800
	16965.8	282.763	4.71271		16:59:45.758000	-0.038	3800
	16995.6	283.26	4.72101		17:00:15.627000	-0.038	3800
	17025.5	283.758	4.7293		17:00:45.496000	-0.038	3800
	17055.4	284.256	4.73761		17:01:15.383000	-0.041	4100
	17085.3	284.754	4.7459		17:01:45.252000	-0.039	3900
	17115.1	285.252	4.75421		17:02:15.139000	-0.042	4200
	17145	285.75	4.7625		17:02:45.008000	-0.038	3800
	17174.9	286.248	4.77079		17:03:14.861000	-0.037	3700
	17204.7	286.745	4.77909		17:03:44.717000	-0.038	3800
	17234.7	287.244	4.78741		17:04:14.664000	-0.038	3800
	17264.5	287.742	4.79569		17:04:44.502000	-0.039	3900
	17294.3	288.239	4.80398		17:05:14.340000	-0.038	3800
	17324.2	288.737	4.81228		17:05:44.193000	-0.042	4200
	17354	289.234	4.82056		17:06:14.033000	-0.038	3800
	17384	289.733	4.82889		17:06:43.998000	-0.046	4600
	17413.8	290.231	4.83718		17:07:13.836000	-0.038	3800
	17443.7	290.728	4.84546		17:07:43.674000	-0.039	3900
	17473.5	291.225	4.85375		17:08:13.512000	-0.037	3700
	17503.5	291.725	4.86208		17:08:43.479000	-0.04	4000
	17533.3	292.222	4.87037		17:09:13.316000	-0.039	3900
	17563.2	292.72	4.87866		17:09:43.186000	-0.037	3700
	17593.1	293.218	4.88696		17:10:13.055000	-0.037	3700
	17622.9	293.715	4.89526		17:10:42.924000	-0.041	4100
	17652.8	294.214	4.90356		17:11:12.811000	-0.038	3800
	17682.7	294.711	4.91186		17:11:42.680000	-0.036	3600
	17712.5	295.209	4.92015		17:12:12.549000	-0.037	3700
	17742.4	295.707	4.92845		17:12:42.418000	-0.037	3700
	17772.3	296.205	4.93675		17:13:12.287000	-0.038	3800
	17802.1	296.702	4.94504		17:13:42.141000	-0.037	3700
	17832	297.2	4.95334		17:14:12.010000	-0.037	3700
	17861.9	297.698	4.96164		17:14:41.895000	-0.038	3800
	17891.8	298.196	4.96993		17:15:11.764000	-0.038	3800
	17921.6	298.694	4.97823		17:15:41.633000	-0.039	3900
	17951.5	299.192	4.98653		17:16:11.502000	-0.04	4000
	17981.4	299.69	4.99483		17:16:41.371000	-0.036	3600
	18011.2	300.187	5.00312		17:17:11.240000	-0.038	3800
	18041.1	300.685	5.01142		17:17:41.125000	-0.037	3700
	18071	301.183	5.01972		17:18:10.994000	-0.039	3900
	18100.7	301.679	5.02798		17:18:40.736000	-0.037	3700
	18130.6	302.177	5.03628		17:19:10.623000	-0.04	4000
	18160.7	302.679	5.04464		17:19:40.715000	-0.04	4000
	18190.5	303.175	5.05291		17:20:10.473000	-0.04	4000
	18220.3	303.672	5.06121		17:20:40.340000	-0.039	3900
	18250.2	304.17	5.0695		17:21:10.209000	-0.038	3800
	18280.1	304.668	5.0778		17:21:40.094000	-0.038	3800
	18309.9	305.166	5.0861		17:22:09.947000	-0.038	3800
	18339.8	305.664	5.0944		17:22:39.832000	-0.036	3600
	18369.7	306.162	5.10269		17:23:09.701000	-0.04	4000
	18399.6	306.659	5.11099		17:23:39.570000	-0.038	3800
	18429.4	307.157	5.11929		17:24:09.439000	-0.036	3600
	18459.3	307.655	5.12759		17:24:39.309000	-0.037	3700
	18489.2	308.153	5.13588		17:25:09.178000	-0.038	3800
	18519	308.651	5.14418		17:25:39.047000	-0.041	4100
	18548.9	309.149	5.15248		17:26:08.916000	-0.039	3900
	18578.8	309.646	5.16077		17:26:38.785000	-0.038	3800
	18608.7	310.144	5.16908		17:27:08.670000	-0.039	3900
	18638.5	310.642	5.17737		17:27:38.539000	-0.039	3900
	18668.4	311.14	5.18567		17:28:08.408000	-0.039	3900
	18698.3	311.638	5.19397		17:28:38.279000	-0.038	3800
	18728.1	312.136	5.20226		17:29:08.148000	-0.037	3700
	18758	312.634	5.21056		17:29:38.033000	-0.039	3900
	18787.9	313.132	5.21886		17:30:07.902000	-0.04	4000
	18817.8	313.63	5.22716		17:30:37.771000	-0.039	3900
	18847.7	314.128	5.23546		17:31:07.658000	-0.04	4000
	18877.5	314.625	5.24376		17:31:37.525000	-0.04	4000
	18907.4	315.123	5.25205		17:32:07.395000	-0.038	3800
	18937.3	315.621	5.26036		17:32:37.279000	-0.043	4300
	18967.2	316.119	5.26866		17:33:07.166000	-0.041	4100
	18996.9	316.615	5.27692		17:33:36.924000	-0.039	3900
	19026.8	317.113	5.28522		17:34:06.809000	-0.039	3900
	19056.7	317.612	5.29353		17:34:36.711000	-0.038	3800
	19086.6	318.11	5.30183		17:35:06.580000	-0.038	3800
	19116.5	318.608	5.31013		17:35:36.465000	-0.039	3900
	19146.4	319.106	5.31843		17:36:06.352000	-0.04	4000
	19176.2	319.604	5.32673		17:36:36.236000	-0.041	4100
	19206	320.1	5.335		17:37:06.010000	-0.035	3500
	19235.9	320.598	5.3433		17:37:35.896000	-0.042	4200
	19265.8	321.096	5.3516		17:38:05.764000	-0.04	4000
	19295.7	321.594	5.3599		17:38:35.650000	-0.039	3900
	19325.5	322.092	5.3682		17:39:05.520000	-0.038	3800
	19355.4	322.59	5.3765		17:39:35.389000	-0.038	3800
	19385.3	323.088	5.38479		17:40:05.258000	-0.04	4000
	19415.1	323.586	5.3931		17:40:35.145000	-0.038	3800
	19445	324.084	5.40139		17:41:05.012000	-0.04	4000
	19474.9	324.582	5.40969		17:41:34.898000	-0.039	3900
	19504.8	325.079	5.41799		17:42:04.766000	-0.04	4000
	19534.6	325.577	5.42629		17:42:34.635000	-0.041	4100
	19564.5	326.075	5.43459		17:43:04.506000	-0.044	4400
	19594.4	326.573	5.44288		17:43:34.375000	-0.041	4100
	19624.3	327.071	5.45118		17:44:04.260000	-0.04	4000
	19654	327.567	5.45945		17:44:34.018000	-0.039	3900
	19683.9	328.065	5.46775		17:45:03.887000	-0.04	4000
	19713.8	328.563	5.47605		17:45:33.771000	-0.04	4000
	19743.7	329.061	5.48435		17:46:03.656000	-0.039	3900
	19773.5	329.559	5.49265		17:46:33.541000	-0.037	3700
	19803.4	330.057	5.50095		17:47:03.426000	-0.038	3800
	19833.3	330.555	5.50925		17:47:33.295000	-0.05	5000
	19863.2	331.053	5.51755		17:48:03.180000	-0.051	5100
	19893.1	331.551	5.52585		17:48:33.064000	-0.044	4400
	19922.9	332.049	5.53415		17:49:02.949000	-0.038	3800
	19952.8	332.547	5.54245		17:49:32.818000	-0.039	3900
	19982.7	333.045	5.55075		17:50:02.703000	-0.038	3800
	20012.5	333.541	5.55902		17:50:32.477000	-0.038	3800
	20042.4	334.039	5.56732		17:51:02.363000	-0.04	4000
	20072.2	334.537	5.57562		17:51:32.248000	-0.039	3900
	20102.1	335.036	5.58393		17:52:02.133000	-0.041	4100
	20132	335.534	5.59223		17:52:32.018000	-0.039	3900
	20161.9	336.032	5.60053		17:53:01.918000	-0.043	4300
	20191.8	336.53	5.60883		17:53:31.805000	-0.038	3800
	20221.7	337.028	5.61714		17:54:01.691000	-0.039	3900
	20251.4	337.524	5.6254		17:54:31.449000	-0.038	3800
	20281.3	338.022	5.6337		17:55:01.336000	-0.042	4200
	20311.2	338.521	5.64201		17:55:31.236000	-0.037	3700
	20341.1	339.018	5.65031		17:56:01.105000	-0.041	4100
	20371	339.517	5.65861		17:56:30.990000	-0.04	4000
	20400.9	340.015	5.66691		17:57:00.875000	-0.039	3900
	20430.7	340.512	5.67521		17:57:30.744000	-0.038	3800
	20460.6	341.01	5.68351		17:58:00.629000	-0.04	4000
	20490.5	341.509	5.69181		17:58:30.516000	-0.042	4200
	20520.4	342.007	5.70011		17:59:00.400000	-0.039	3900
	20550.2	342.503	5.70838		17:59:30.174000	-0.046	4600
	20580.1	343.001	5.71668		18:00:00.059000	-0.039	3900
	20609.9	343.499	5.72498		18:00:29.943000	-0.038	3800
	20639.8	343.997	5.73329		18:00:59.828000	-0.042	4200
	20669.7	344.495	5.74159		18:01:29.713000	-0.038	3800
	20699.6	344.993	5.74989		18:01:59.598000	-0.039	3900
	20729.5	345.491	5.75819		18:02:29.482000	-0.043	4300
	20759.4	345.989	5.76649		18:02:59.367000	-0.04	4000
	20789.3	346.488	5.7748		18:03:29.270000	-0.04	4000
	20819.2	346.986	5.7831		18:03:59.154000	-0.041	4100
	20848.9	347.482	5.79136		18:04:28.912000	-0.041	4100
	20878.8	347.98	5.79967		18:04:58.797000	-0.045	4500
	20908.7	348.478	5.80797		18:05:28.682000	-0.039	3900
	20938.6	348.976	5.81627		18:05:58.568000	-0.039	3900
	20968.5	349.474	5.82457		18:06:28.453000	-0.042	4200
	20998.3	349.972	5.83287		18:06:58.338000	-0.039	3900
	21028.2	350.47	5.84117		18:07:28.223000	-0.043	4300
	21058.1	350.969	5.84948		18:07:58.125000	-0.037	3700
	21088	351.467	5.85778		18:08:28.012000	-0.039	3900
	21117.9	351.965	5.86608		18:08:57.896000	-0.039	3900
	21147.8	352.463	5.87439		18:09:27.797000	-0.04	4000
	21177.7	352.961	5.88269		18:09:57.684000	-0.04	4000
	21207.6	353.459	5.89099		18:10:27.568000	-0.04	4000
	21237.3	353.956	5.89926		18:10:57.342000	-0.04	4000
	21267.2	354.454	5.90756		18:11:27.227000	-0.046	4600
	21297.1	354.952	5.91586		18:11:57.111000	-0.039	3900
	21327	355.45	5.92417		18:12:26.996000	-0.043	4300
	21356.9	355.948	5.93247		18:12:56.896000	-0.038	3800
	21386.8	356.446	5.94077		18:13:26.781000	-0.039	3900
	21416.7	356.944	5.94907		18:13:56.666000	-0.042	4200
	21446.6	357.443	5.95738		18:14:26.566000	-0.041	4100
	21476.5	357.941	5.96569		18:14:56.467000	-0.047	4700
	21506.2	358.437	5.97396		18:15:26.240000	-0.052	5200
	21536.1	358.936	5.98226		18:15:56.141000	-0.083	8300
	21566	359.434	5.99057		18:16:26.041000	-0.122	12200
	21595.9	359.932	5.99887		18:16:55.926000	-0.235	23500
	21625.8	360.43	6.00717		18:17:25.826000	-0.287	28700
	21655.7	360.929	6.01548		18:17:55.711000	-0.231	23100
	21685.5	361.425	6.02375		18:18:25.484000	-0.274	27400
	21715.4	361.923	6.03205		18:18:55.385000	-0.261	26100
	21745.3	362.421	6.04036		18:19:25.285000	-0.277	27700
	21775.2	362.92	6.04866		18:19:55.188000	-0.299	29900
	21805.1	363.418	6.05696		18:20:25.072000	-0.348	34800
	21835	363.916	6.06527		18:20:54.973000	-0.368	36800
	21864.9	364.415	6.07358		18:21:24.873000	-0.255	25500
	21894.6	364.911	6.08185		18:21:54.646000	-0.368	36800
	21924.5	365.409	6.09015		18:22:24.549000	-0.356	35600
	21954.4	365.907	6.09846		18:22:54.449000	-0.389	38900
	21984.3	366.406	6.10676		18:23:24.350000	-0.356	35600
	22014.2	366.904	6.11507		18:23:54.250000	-0.369	36900
	22044	367.4	6.12334		18:24:24.025000	-0.402	40200
	22073.9	367.899	6.13165		18:24:53.926000	-0.403	40300
	22103.8	368.397	6.13995		18:25:23.811000	-0.345	34500
	22133.7	368.895	6.14825		18:25:53.697000	-0.385	38500
	22163.6	369.393	6.15655		18:26:23.582000	-0.396	39600
	22193.5	369.891	6.16485		18:26:53.467000	-0.494	49400
	22223.4	370.389	6.17316		18:27:23.369000	-0.408	40800
	22253.3	370.888	6.18146		18:27:53.254000	-0.397	39700
	22283.1	371.386	6.18976		18:28:23.139000	-0.464	46400
	22312.9	371.882	6.19803		18:28:52.912000	-0.412	41200
	22342.8	372.38	6.20633		18:29:22.797000	-0.42	42000
	22372.7	372.878	6.21464		18:29:52.699000	-0.457	45700
	22402.6	373.376	6.22294		18:30:22.584000	-0.429	42900
	22432.5	373.874	6.23124		18:30:52.469000	-0.448	44800
	22462.4	374.373	6.23954		18:31:22.355000	-0.479	47900
	22492.3	374.871	6.24785		18:31:52.256000	-0.434	43400
	22522.1	375.369	6.25615		18:32:22.143000	-0.537	53700
	22552	375.867	6.26445		18:32:52.027000	-0.453	45300
	22581.8	376.364	6.27273		18:33:21.816000	-0.525	52500
	22611.7	376.862	6.28103		18:33:51.719000	-0.506	50600
	22641.6	377.36	6.28933		18:34:21.604000	-0.489	48900
	22671.5	377.858	6.29764		18:34:51.506000	-0.442	44200
	22701.4	378.357	6.30594		18:35:21.393000	-0.531	53100
	22731.3	378.855	6.31425		18:35:51.295000	-0.516	51600
	22761.2	379.353	6.32255		18:36:21.182000	-0.504	50400
	22791	379.85	6.33083		18:36:50.971000	-0.512	51200
	22820.9	380.348	6.33913		18:37:20.857000	-0.498	49800
	22850.8	380.846	6.34743		18:37:50.758000	-0.504	50400
	22880.7	381.344	6.35574		18:38:20.660000	-0.576	57600
	22910.5	381.842	6.36404		18:38:50.545000	-0.502	50200
	22940.4	382.341	6.37235		18:39:20.445000	-0.52	52000
	22970.3	382.839	6.38065		18:39:50.330000	-0.525	52500
	23000.1	383.335	6.38892		18:40:20.104000	-0.514	51400
	23030	383.833	6.39722		18:40:50.006000	-0.515	51500
	23059.9	384.332	6.40553		18:41:19.891000	-0.533	53300
	23089.8	384.83	6.41383		18:41:49.793000	-0.593	59300
	23119.7	385.328	6.42213		18:42:19.678000	-0.533	53300
	23149.6	385.826	6.43044		18:42:49.580000	-0.573	57300
	23179.4	386.323	6.43871		18:43:19.369000	-0.575	57500
	23209.3	386.821	6.44702		18:43:49.256000	-0.585	58500
	23239.2	387.319	6.45532		18:44:19.156000	-0.571	57100
	23269	387.817	6.46362		18:44:49.041000	-0.541	54100
	23298.9	388.316	6.47193		18:45:18.943000	-0.65	65000
	23328.8	388.814	6.48023		18:45:48.844000	-0.583	58300
	23358.7	389.312	6.48854		18:46:18.730000	-0.574	57400
	23388.5	389.808	6.49681		18:46:48.504000	-0.641	64100
	23418.4	390.307	6.50511		18:47:18.404000	-0.588	58800
	23448.3	390.805	6.51342		18:47:48.307000	-0.606	60600
	23478.2	391.303	6.52172		18:48:18.191000	-0.545	54500
	23508.1	391.802	6.53003		18:48:48.092000	-0.548	54800
	23538	392.3	6.53833		18:49:17.977000	-0.586	58600
	23567.9	392.798	6.54663		18:49:47.879000	-0.683	68300
	23597.8	393.296	6.55493		18:50:17.766000	-0.659	65900
	23627.6	393.793	6.56321		18:50:47.555000	-0.577	57700
	23657.4	394.291	6.57151		18:51:17.441000	-0.604	60400
	23687.3	394.789	6.57982		18:51:47.342000	-0.656	65600
	23717.2	395.287	6.58812		18:52:17.227000	-0.538	53800
	23747.1	395.785	6.59642		18:52:47.113000	-0.601	60100
	23777	396.284	6.60473		18:53:17.016000	-0.665	66500
	23806.9	396.782	6.61303		18:53:46.916000	-0.633	63300
	23836.7	397.278	6.6213		18:54:16.689000	-0.629	62900
	23866.6	397.776	6.6296		18:54:46.576000	-0.642	64200
	23896.5	398.275	6.63791		18:55:16.479000	-0.664	66400
	23926.4	398.773	6.64622		18:55:46.381000	-0.582	58200
	23956.3	399.271	6.65452		18:56:16.266000	-0.638	63800
	23986.2	399.769	6.66282		18:56:46.166000	-0.677	67700
	24016.1	400.268	6.67113		18:57:16.053000	-0.688	68800
	24045.8	400.764	6.6794		18:57:45.842000	-0.702	70200
	24075.7	401.262	6.6877		18:58:15.729000	-0.717	71700
	24105.6	401.76	6.69601		18:58:45.629000	-0.675	67500
	24135.5	402.259	6.70431		18:59:15.514000	-0.64	64000
	24165.4	402.757	6.71262		18:59:45.416000	-0.69	69000
	24195.3	403.255	6.72092		19:00:15.301000	-0.595	59500
	24225.2	403.753	6.72922		19:00:45.186000	-0.684	68400
	24255.1	404.251	6.73752		19:01:15.086000	-0.656	65600
	24284.9	404.748	6.74579		19:01:44.859000	-0.685	68500
	24314.8	405.246	6.7541		19:02:14.762000	-0.711	71100
	24344.6	405.744	6.7624		19:02:44.646000	-0.7	70000
	24374.5	406.242	6.77071		19:03:14.547000	-0.698	69800
	24404.4	406.741	6.77901		19:03:44.449000	-0.748	74800
	24434.3	407.239	6.78732		19:04:14.336000	-0.676	67600
	24464.2	407.737	6.79562		19:04:44.236000	-0.672	67200
	24494	408.233	6.80389		19:05:14.010000	-0.686	68600
	24523.9	408.732	6.8122		19:05:43.910000	-0.649	64900
	24553.8	409.23	6.8205		19:06:13.795000	-0.748	74800
	24583.7	409.728	6.8288		19:06:43.697000	-0.721	72100
	24613.6	410.227	6.83711		19:07:13.598000	-0.81	81000
	24643.5	410.725	6.84541		19:07:43.482000	-0.694	69400
	24673.4	411.223	6.85371		19:08:13.369000	-0.716	71600
	24703.3	411.721	6.86202		19:08:43.270000	-0.746	74600
	24733	412.217	6.87029		19:09:13.043000	-0.717	71700
	24762.9	412.716	6.87859		19:09:42.930000	-0.757	75700
	24792.8	413.214	6.8869		19:10:12.830000	-0.73	73000
	24822.7	413.712	6.8952		19:10:42.715000	-0.697	69700
	24852.6	414.21	6.9035		19:11:12.615000	-0.742	74200
	24882.5	414.708	6.91181		19:11:42.502000	-0.766	76600
	24912.4	415.207	6.92011		19:12:12.402000	-0.712	71200
	24942.2	415.703	6.92838		19:12:42.176000	-0.832	83200
	24972.1	416.201	6.93669		19:13:12.078000	-0.769	76900
	25002	416.699	6.94499		19:13:41.963000	-0.823	82300
	25031.9	417.198	6.9533		19:14:11.865000	-0.73	73000
	25061.8	417.696	6.9616		19:14:41.750000	-0.807	80700
	25091.6	418.194	6.9699		19:15:11.635000	-0.774	77400
	25121.5	418.692	6.9782		19:15:41.537000	-0.754	75400
	25151.3	419.189	6.98648		19:16:11.311000	-0.796	79600
	25181.2	419.687	6.99478		19:16:41.213000	-0.754	75400
	25211.1	420.185	7.00308		19:17:11.098000	-0.76	76000
	25241	420.683	7.01139		19:17:41	-0.758	75800
	25270.9	421.181	7.01969		19:18:10.885000	-0.755	75500
	25300.8	421.68	7.028		19:18:40.787000	-0.771	77100
	25330.7	422.178	7.0363		19:19:10.688000	-0.75	75000
	25360.5	422.674	7.04457		19:19:40.461000	-0.799	79900
	25390.3	423.172	7.05287		19:20:10.346000	-0.76	76000
	25420.2	423.671	7.06118		19:20:40.246000	-0.781	78100
	25450.1	424.169	7.06948		19:21:10.133000	-0.795	79500
	25480	424.667	7.07779		19:21:40.035000	-0.869	86900
	25509.9	425.165	7.08609		19:22:09.920000	-0.805	80500
	25539.7	425.662	7.09436		19:22:39.709000	-0.753	75300
	25569.6	426.16	7.10267		19:23:09.594000	-0.844	84400
	25599.5	426.658	7.11097		19:23:39.496000	-0.879	87900
	25629.4	427.157	7.11928		19:24:09.398000	-0.815	81500
	25659.3	427.655	7.12758		19:24:39.299000	-0.838	83800
	25689.2	428.153	7.13589		19:25:09.201000	-0.86	86000
	25719	428.65	7.14416		19:25:38.975000	-0.855	85500
	25748.9	429.148	7.15247		19:26:08.877000	-0.818	81800
	25778.8	429.646	7.16077		19:26:38.779000	-0.813	81300
	25808.7	430.145	7.16908		19:27:08.680000	-0.771	77100
	25838.6	430.643	7.17738		19:27:38.564000	-0.789	78900
	25868.5	431.141	7.18569		19:28:08.467000	-0.902	90200
	25898.2	431.637	7.19396		19:28:38.240000	-0.767	76700
	25928.1	432.136	7.20226		19:29:08.141000	-0.856	85600
	25958	432.634	7.21056		19:29:38.027000	-0.761	76100
	25987.9	433.132	7.21887		19:30:07.928000	-0.817	81700
	26017.8	433.63	7.22717		19:30:37.814000	-0.828	82800
	26047.7	434.129	7.23548		19:31:07.715000	-0.858	85800
	26077.6	434.627	7.24378		19:31:37.615000	-0.916	91600
	26107.4	435.123	7.25205		19:32:07.389000	-0.873	87300
	26137.3	435.621	7.26035		19:32:37.275000	-0.864	86400
	26167.2	436.12	7.26866		19:33:07.178000	-0.819	81900
	26197.1	436.618	7.27696		19:33:37.062000	-0.891	89100
	26227	437.116	7.28527		19:34:06.963000	-0.864	86400
	26256.8	437.614	7.29357		19:34:36.850000	-0.89	89000
	26286.8	438.113	7.30187		19:35:06.750000	-0.84	84000
	26316.5	438.609	7.31015		19:35:36.523000	-0.894	89400
	26346.4	439.107	7.31845		19:36:06.424000	-0.868	86800
	26376.3	439.605	7.32676		19:36:36.324000	-0.878	87800
	26406.2	440.103	7.33506		19:37:06.209000	-0.876	87600
	26436.1	440.602	7.34336		19:37:36.109000	-0.871	87100
	26466	441.1	7.35167		19:38:05.996000	-0.874	87400
	26495.9	441.598	7.35997		19:38:35.896000	-0.864	86400
	26525.7	442.094	7.36824		19:39:05.670000	-0.91	91000
	26555.6	442.593	7.37655		19:39:35.570000	-0.97	97000
	26585.5	443.091	7.38485		19:40:05.455000	-0.962	96200
	26615.4	443.589	7.39315		19:40:35.357000	-0.874	87400
	26645.3	444.088	7.40146		19:41:05.258000	-0.895	89500
	26675.1	444.586	7.40976		19:41:35.143000	-0.886	88600
	26704.9	445.082	7.41803		19:42:04.916000	-0.88	88000
	26734.8	445.58	7.42633		19:42:34.801000	-0.968	96800
	26764.7	446.078	7.43464		19:43:04.703000	-0.93	93000
	26794.6	446.576	7.44294		19:43:34.588000	-0.957	95700
	26824.5	447.075	7.45125		19:44:04.490000	-0.916	91600
	26854.4	447.573	7.45955		19:44:34.375000	-0.933	93300
	26884.3	448.071	7.46785		19:45:04.277000	-0.976	97600
	26914.1	448.568	7.47613		19:45:34.051000	-0.944	94400
	26944	449.066	7.48443		19:46:03.951000	-0.87	87000
	26973.9	449.564	7.49274		19:46:33.852000	-0.886	88600
	27003.7	450.062	7.50104		19:47:03.736000	-0.987	98700
	27033.6	450.561	7.50934		19:47:33.639000	-0.916	91600
	27063.5	451.059	7.51765		19:48:03.541000	-0.889	88900
	27093.4	451.557	7.52595		19:48:33.426000	-0.954	95400
	27123.2	452.054	7.53423		19:49:03.215000	-0.994	99400
	27153.1	452.552	7.54253		19:49:33.100000	-0.952	95200
	27183	453.05	7.55083		19:50:03.002000	-0.94	94000
	27212.9	453.548	7.55914		19:50:32.887000	-0.937	93700
	27242.8	454.046	7.56744		19:51:02.787000	-0.881	88100
	27272.7	454.545	7.57575		19:51:32.688000	-0.959	95900
	27302.6	455.043	7.58405		19:52:02.574000	-0.907	90700
	27332.3	455.539	7.59232		19:52:32.348000	-1.063	106300
	27362.2	456.037	7.60062		19:53:02.248000	-0.954	95400
	27392.1	456.536	7.60893		19:53:32.148000	-0.91	91000
	27422	457.034	7.61723		19:54:02.033000	-0.939	93900
	27451.9	457.532	7.62554		19:54:31.934000	-0.968	96800
	27481.8	458.03	7.63384		19:55:01.820000	-0.907	90700
	27511.6	458.527	7.64211		19:55:31.609000	-0.904	90400
	27541.5	459.025	7.65041		19:56:01.494000	-0.959	95900
	27571.4	459.523	7.65872		19:56:31.395000	-0.915	91500
	27601.3	460.021	7.66702		19:57:01.281000	-0.983	98300
	27631.2	460.52	7.67533		19:57:31.182000	-1.013	101300
	27661.1	461.018	7.68363		19:58:01.082000	-0.98	98000
	27691	461.516	7.69194		19:58:30.982000	-0.962	96200
	27720.8	462.013	7.70021		19:59:00.756000	-0.985	98500
	27750.6	462.511	7.70851		19:59:30.643000	-1.041	104100
	27780.5	463.009	7.71682		20:00:00.543000	-0.929	92900
	27810.4	463.507	7.72512		20:00:30.443000	-1.003	100300
	27840.3	464.005	7.73342		20:01:00.328000	-0.998	99800
	27870.2	464.504	7.74173		20:01:30.229000	-1.073	107300
	27900	465	7.75001		20:02:00.020000	-0.973	97300
	27929.9	465.498	7.75831		20:02:29.904000	-0.956	95600
	27959.8	465.997	7.76661		20:02:59.805000	-1.047	104700
	27989.7	466.495	7.77492		20:03:29.705000	-1.099	109900
	28019.6	466.993	7.78322		20:03:59.592000	-1.022	102200
	28049.5	467.492	7.79153		20:04:29.492000	-1.038	103800
	28079.4	467.99	7.79983		20:04:59.377000	-0.985	98500
	28109.2	468.486	7.8081		20:05:29.150000	-0.999	99900
	28139.1	468.984	7.8164		20:05:59.051000	-0.997	99700
	28169	469.483	7.82471		20:06:28.953000	-0.983	98300
	28198.8	469.981	7.83301		20:06:58.838000	-1.009	100900
	28228.7	470.479	7.84132		20:07:28.738000	-1.042	104200
	28258.6	470.977	7.84962		20:07:58.625000	-0.937	93700
	28288.5	471.475	7.85792		20:08:28.510000	-1.036	103600
	28318.3	471.972	7.86619		20:08:58.299000	-1.055	105500
	28348.2	472.47	7.8745		20:09:28.184000	-1.05	105000
	28378.1	472.968	7.8828		20:09:58.084000	-1.038	103800
	28408	473.466	7.8911		20:10:27.969000	-1.009	100900
	28437.9	473.964	7.89941		20:10:57.869000	-1.007	100700
	28467.8	474.463	7.90771		20:11:27.771000	-1.004	100400
	28497.7	474.961	7.91602		20:11:57.656000	-0.966	96600
	28527.4	475.457	7.92429		20:12:27.430000	-1.014	101400
	28557.3	475.955	7.93259		20:12:57.314000	-1.031	103100
	28587.2	476.453	7.94089		20:13:27.199000	-1.025	102500
	28617.1	476.952	7.94919		20:13:57.102000	-0.972	97200
	28647	477.45	7.9575		20:14:26.986000	-1.018	101800
	28676.9	477.948	7.9658		20:14:56.871000	-1.05	105000
	28706.8	478.446	7.9741		20:15:26.773000	-1.05	105000
	28736.7	478.944	7.98241		20:15:56.660000	-1.01	101000
	28766.4	479.441	7.99068		20:16:26.434000	-1.057	105700
	28796.3	479.939	7.99898		20:16:56.318000	-1.113	111300
	28826.2	480.437	8.00728		20:17:26.203000	-1.021	102100
	28856.1	480.935	8.01558		20:17:56.088000	-1.014	101400
	28886	481.433	8.02389		20:18:25.990000	-1.074	107400
	28915.9	481.932	8.03219		20:18:55.893000	-1.056	105600
	28945.7	482.428	8.04046		20:19:25.666000	-1.025	102500
	28975.6	482.926	8.04877		20:19:55.566000	-1.011	101100
	29005.5	483.424	8.05707		20:20:25.467000	-1.05	105000
	29035.4	483.923	8.06538		20:20:55.354000	-1.01	101000
	29065.3	484.421	8.07368		20:21:25.254000	-1.076	107600
	29095.1	484.919	8.08198		20:21:55.139000	-1.068	106800
	29125	485.417	8.09029		20:22:25.039000	-1.082	108200
	29154.8	485.914	8.09856		20:22:54.812000	-1.119	111900
	29184.7	486.412	8.10687		20:23:24.715000	-1.114	111400
	29214.6	486.91	8.11517		20:23:54.602000	-1.038	103800
	29244.5	487.408	8.12347		20:24:24.502000	-1.04	104000
	29274.4	487.906	8.13177		20:24:54.387000	-0.972	97200
	29304.3	488.405	8.14008		20:25:24.287000	-1.109	110900
	29334.2	488.903	8.14839		20:25:54.189000	-1.095	109500
	29364	489.399	8.15666		20:26:23.963000	-1.012	101200
	29393.8	489.897	8.16496		20:26:53.848000	-1.047	104700
	29423.7	490.396	8.17326		20:27:23.732000	-1.054	105400
	29453.6	490.894	8.18156		20:27:53.633000	-1.113	111300
	29483.5	491.392	8.18987		20:28:23.535000	-1.122	112200
	29513.4	491.89	8.19817		20:28:53.420000	-1.134	113400
	29543.3	492.389	8.20648		20:29:23.322000	-1.049	104900
	29573.2	492.887	8.21478		20:29:53.223000	-1.024	102400
	29603	493.383	8.22305		20:30:22.996000	-1.053	105300
	29632.9	493.881	8.23136		20:30:52.883000	-1.127	112700
	29662.8	494.38	8.23966		20:31:22.783000	-1.11	111000
	29692.7	494.878	8.24797		20:31:52.684000	-1.12	112000
	29722.6	495.376	8.25627		20:32:22.568000	-1.197	119700
	29752.5	495.875	8.26458		20:32:52.471000	-1.094	109400
	29782.2	496.371	8.27285		20:33:22.244000	-1.087	108700
	29812.1	496.869	8.28115		20:33:52.145000	-1.06	106000
	29842	497.367	8.28946		20:34:22.045000	-1.142	114200
	29871.9	497.866	8.29776		20:34:51.945000	-1.138	113800
	29901.8	498.364	8.30607		20:35:21.848000	-1.143	114300
	29931.7	498.862	8.31437		20:35:51.748000	-1.161	116100
	29961.5	499.359	8.32264		20:36:21.521000	-1.15	115000
	29991.4	499.857	8.33095		20:36:51.406000	-1.108	110800
	30021.3	500.355	8.33925		20:37:21.309000	-1.127	112700
	30051.2	500.853	8.34755		20:37:51.195000	-1.044	104400
	30081.1	501.352	8.35586		20:38:21.096000	-1.11	111000
	30111	501.85	8.36416		20:38:50.982000	-1.106	110600
	30140.9	502.348	8.37247		20:39:20.883000	-1.112	111200
	30170.7	502.844	8.38074		20:39:50.656000	-1.124	112400
	30200.6	503.343	8.38904		20:40:20.559000	-1.089	108900
	30230.5	503.841	8.39735		20:40:50.459000	-1.119	111900
	30260.3	504.339	8.40565		20:41:20.344000	-1.073	107300
	30290.2	504.837	8.41395		20:41:50.229000	-1.073	107300
	30320.1	505.336	8.42226		20:42:20.131000	-1.11	111000
	30349.9	505.832	8.43053		20:42:49.904000	-1.099	109900
	30379.8	506.33	8.43883		20:43:19.791000	-1.081	108100
	30409.7	506.828	8.44714		20:43:49.691000	-1.104	110400
	30439.6	507.326	8.45544		20:44:19.576000	-1.108	110800
	30469.5	507.824	8.46374		20:44:49.463000	-1.098	109800
	30499.4	508.323	8.47205		20:45:19.363000	-1.162	116200
	30529.2	508.821	8.48035		20:45:49.248000	-1.075	107500
	30559.1	509.319	8.48865		20:46:19.133000	-1.128	112800
	30588.9	509.815	8.49692		20:46:48.906000	-1.124	112400
	30618.8	510.313	8.50522		20:47:18.793000	-1.077	107700
	30648.7	510.811	8.51352		20:47:48.678000	-1.077	107700
	30678.6	511.31	8.52183		20:48:18.578000	-1.109	110900
	30708.5	511.808	8.53013		20:48:48.479000	-1.088	108800
	30738.4	512.306	8.53843		20:49:18.363000	-1.108	110800
	30768.3	512.804	8.54674		20:49:48.266000	-1.132	113200
	30798	513.301	8.55501		20:50:18.039000	-1.229	122900
	30827.9	513.799	8.56331		20:50:47.924000	-1.15	115000
	30857.8	514.297	8.57162		20:51:17.826000	-1.189	118900
	30887.7	514.795	8.57992		20:51:47.711000	-1.099	109900
	30917.6	515.294	8.58823		20:52:17.613000	-1.136	113600
	30947.5	515.792	8.59653		20:52:47.500000	-1.198	119800
	30977.4	516.29	8.60483		20:53:17.400000	-1.119	111900
	31007.2	516.786	8.6131		20:53:47.174000	-1.121	112100
	31037.1	517.284	8.62141		20:54:17.059000	-1.173	117300
	31067	517.783	8.62971		20:54:46.961000	-1.178	117800
	31096.8	518.281	8.63801		20:55:16.846000	-1.136	113600
	31126.7	518.779	8.64632		20:55:46.746000	-1.104	110400
	31156.6	519.277	8.65462		20:56:16.631000	-1.129	112900
	31186.5	519.776	8.66293		20:56:46.533000	-1.199	119900
	31216.3	520.272	8.6712		20:57:16.307000	-1.151	115100
	31246.2	520.77	8.6795		20:57:46.191000	-1.151	115100
	31276.1	521.268	8.6878		20:58:16.092000	-1.156	115600
	31306	521.766	8.69611		20:58:45.979000	-1.113	111300
	31335.9	522.265	8.70441		20:59:15.881000	-1.2	120000
	31365.8	522.763	8.71271		20:59:45.766000	-1.145	114500
	31395.7	523.261	8.72102		21:00:15.666000	-1.246	124600
	31425.4	523.757	8.72929		21:00:45.439000	-1.213	121300
	31455.3	524.256	8.73759		21:01:15.340000	-1.243	124300
	31485.2	524.754	8.7459		21:01:45.227000	-1.258	125800
	31515.1	525.252	8.7542		21:02:15.111000	-1.176	117600
	31545	525.75	8.7625		21:02:45.012000	-1.184	118400
	31574.9	526.248	8.7708		21:03:14.896000	-1.194	119400
	31604.8	526.746	8.77911		21:03:44.781000	-1.206	120600
	31634.6	527.243	8.78738		21:04:14.555000	-1.221	122100
	31664.5	527.741	8.79568		21:04:44.455000	-1.204	120400
	31694.3	528.239	8.80398		21:05:14.342000	-1.137	113700
	31724.2	528.737	8.81229		21:05:44.227000	-1.136	113600
	31754.1	529.235	8.82059		21:06:14.111000	-1.185	118500
	31784	529.734	8.82889		21:06:44.014000	-1.208	120800
	31813.9	530.232	8.83719		21:07:13.898000	-1.108	110800
	31843.7	530.728	8.84546		21:07:43.672000	-1.14	114000
	31873.6	531.226	8.85377		21:08:13.557000	-1.166	116600
	31903.4	531.724	8.86207		21:08:43.441000	-1.191	119100
	31933.3	532.222	8.87037		21:09:13.328000	-1.162	116200
	31963.2	532.72	8.87867		21:09:43.229000	-1.241	124100
	31993.1	533.219	8.88698		21:10:13.113000	-1.276	127600
	32023	533.717	8.89528		21:10:43.014000	-1.217	121700
	32052.9	534.215	8.90358		21:11:12.900000	-1.154	115400
	32082.7	534.711	8.91185		21:11:42.674000	-1.177	117700
	32112.6	535.21	8.92016		21:12:12.574000	-1.209	120900
	32142.5	535.708	8.92846		21:12:42.459000	-1.214	121400
	32172.4	536.206	8.93677		21:13:12.359000	-1.127	112700
	32202.2	536.704	8.94507		21:13:42.246000	-1.161	116100
	32232.1	537.202	8.95337		21:14:12.146000	-1.16	116000
	32262	537.701	8.96168		21:14:42.031000	-1.225	122500
	32291.8	538.197	8.96995		21:15:11.805000	-1.216	121600
	32321.7	538.695	8.97825		21:15:41.707000	-1.194	119400
	32351.6	539.193	8.98655		21:16:11.594000	-1.174	117400
	32381.5	539.691	8.99486		21:16:41.479000	-1.24	124000
	32411.4	540.19	9.00316		21:17:11.379000	-1.21	121000
	32441.3	540.688	9.01146		21:17:41.264000	-1.226	122600
	32471.2	541.186	9.01977		21:18:11.164000	-1.212	121200
	32500.9	541.682	9.02804		21:18:40.938000	-1.193	119300
	32530.8	542.18	9.03634		21:19:10.822000	-1.187	118700
	32560.7	542.679	9.04465		21:19:40.723000	-1.232	123200
	32590.6	543.177	9.05295		21:20:10.607000	-1.213	121300
	32620.5	543.675	9.06125		21:20:40.492000	-1.203	120300
	32650.4	544.173	9.06955		21:21:10.395000	-1.188	118800
	32680.3	544.671	9.07786		21:21:40.279000	-1.156	115600
	32710.1	545.168	9.08613		21:22:10.053000	-1.151	115100
	32740	545.666	9.09443		21:22:39.953000	-1.252	125200
	32769.8	546.164	9.10273		21:23:09.840000	-1.249	124900
	32799.7	546.662	9.11104		21:23:39.742000	-1.171	117100
	32829.6	547.161	9.11935		21:24:09.645000	-1.243	124300
	32859.5	547.659	9.12765		21:24:39.531000	-1.203	120300
	32889.4	548.157	9.13595		21:25:09.434000	-1.227	122700
	32919.3	548.656	9.14426		21:25:39.336000	-1.225	122500
	32949.1	549.152	9.15253		21:26:09.109000	-1.123	112300
	32979	549.65	9.16083		21:26:38.996000	-1.18	118000
	33008.9	550.148	9.16914		21:27:08.898000	-1.201	120100
	33038.8	550.647	9.17744		21:27:38.801000	-1.178	117800
	33068.7	551.145	9.18575		21:28:08.688000	-1.164	116400
	33098.6	551.643	9.19405		21:28:38.590000	-1.211	121100
	33128.5	552.141	9.20235		21:29:08.477000	-1.212	121200
	33158.3	552.638	9.21063		21:29:38.266000	-1.261	126100
	33188.2	553.136	9.21893		21:30:08.152000	-1.188	118800
	33218	553.634	9.22723		21:30:38.039000	-1.212	121200
	33247.9	554.132	9.23554		21:31:07.926000	-1.189	118900
	33277.8	554.63	9.24384		21:31:37.828000	-1.178	117800
	33307.7	555.129	9.25214		21:32:07.715000	-1.191	119100
	33337.6	555.627	9.26045		21:32:37.602000	-1.244	124400
	33367.5	556.125	9.26875		21:33:07.504000	-1.241	124100
	33397.3	556.621	9.27702		21:33:37.277000	-1.235	123500
	33427.2	557.119	9.28532		21:34:07.164000	-1.226	122600
	33457.1	557.618	9.29363		21:34:37.051000	-1.262	126200
	33487	558.116	9.30193		21:35:06.953000	-1.2	120000
	33516.8	558.614	9.31023		21:35:36.840000	-1.177	117700
	33546.7	559.112	9.31854		21:36:06.727000	-1.258	125800
	33576.6	559.61	9.32684		21:36:36.629000	-1.192	119200
	33606.4	560.107	9.33511		21:37:06.402000	-1.172	117200
	33636.3	560.605	9.34341		21:37:36.289000	-1.206	120600
	33666.2	561.103	9.35172		21:38:06.176000	-1.205	120500
	33696.1	561.601	9.36002		21:38:36.078000	-1.198	119800
	33726	562.099	9.36832		21:39:05.965000	-1.203	120300
	33755.9	562.598	9.37663		21:39:35.852000	-1.168	116800
	33785.7	563.096	9.38493		21:40:05.738000	-1.269	126900
	33815.6	563.594	9.39323		21:40:35.641000	-1.244	124400
	33845.4	564.09	9.4015		21:41:05.414000	-1.264	126400
	33875.3	564.588	9.40981		21:41:35.301000	-1.202	120200
	33905.2	565.086	9.41811		21:42:05.188000	-1.256	125600
	33935.1	565.585	9.42641		21:42:35.090000	-1.216	121600
	33965	566.083	9.43472		21:43:04.977000	-1.177	117700
	33994.9	566.581	9.44302		21:43:34.879000	-1.275	127500
	34024.8	567.079	9.45132		21:44:04.766000	-1.259	125900
	34054.5	567.576	9.45959		21:44:34.539000	-1.211	121100
	34084.4	568.074	9.4679		21:45:04.441000	-1.264	126400
	34114.3	568.572	9.4762		21:45:34.328000	-1.246	124600
	34144.2	569.07	9.4845		21:46:04.215000	-1.191	119100
	34174.1	569.569	9.49281		21:46:34.117000	-1.244	124400
	34204	570.067	9.50111		21:47:04.004000	-1.216	121600
	34233.9	570.565	9.50942		21:47:33.906000	-1.248	124800
	34263.8	571.063	9.51772		21:48:03.793000	-1.243	124300
	34293.6	571.559	9.52599		21:48:33.566000	-1.219	121900
	34323.5	572.058	9.5343		21:49:03.469000	-1.229	122900
	34353.4	572.556	9.5426		21:49:33.355000	-1.234	123400
	34383.3	573.054	9.55091		21:50:03.258000	-1.282	128200
	34413.1	573.552	9.55921		21:50:33.145000	-1.282	128200
	34443	574.051	9.56751		21:51:03.047000	-1.312	131200
	34472.9	574.549	9.57582		21:51:32.934000	-1.271	127100
	34502.7	575.045	9.58409		21:52:02.707000	-1.343	134300
	34532.6	575.543	9.59239		21:52:32.594000	-1.288	128800
	34562.5	576.042	9.60069		21:53:02.496000	-1.297	129700
	34592.4	576.54	9.609		21:53:32.383000	-1.287	128700
	34622.3	577.038	9.6173		21:54:02.270000	-1.213	121300
	34652.2	577.536	9.6256		21:54:32.172000	-1.261	126100
	34682.1	578.034	9.63391		21:55:02.059000	-1.256	125600
	34711.8	578.531	9.64218		21:55:31.832000	-1.269	126900
	34741.7	579.029	9.65048		21:56:01.734000	-1.259	125900
	34771.6	579.527	9.65878		21:56:31.621000	-1.241	124100
	34801.5	580.025	9.66709		21:57:01.523000	-1.304	130400
	34831.4	580.524	9.67539		21:57:31.410000	-1.29	129000
	34861.3	581.022	9.68369		21:58:01.293000	-1.239	123900
	34891.2	581.52	9.692		21:58:31.195000	-1.261	126100
	34921	582.016	9.70027		21:59:00.969000	-1.296	129600
	34950.9	582.514	9.70857		21:59:30.855000	-1.242	124200
	34980.8	583.013	9.71688		22:00:00.758000	-1.224	122400
	35010.6	583.511	9.72518		22:00:30.645000	-1.278	127800
	35040.5	584.009	9.73348		22:01:00.531000	-1.224	122400
	35070.4	584.507	9.74179		22:01:30.434000	-1.36	136000
	35100.3	585.005	9.75009		22:02:00.320000	-1.254	125400
	35130.2	585.503	9.75839		22:02:30.207000	-1.274	127400
	35160	586	9.76666		22:02:59.980000	-1.226	122600
	35189.9	586.498	9.77497		22:03:29.883000	-1.253	125300
	35219.8	586.996	9.78327		22:03:59.770000	-1.233	123300
	35249.7	587.495	9.79158		22:04:29.672000	-1.389	138900
	35279.6	587.993	9.79988		22:04:59.555000	-1.325	132500
	35309.4	588.491	9.80818		22:05:29.441000	-1.328	132800
	35339.3	588.989	9.81648		22:05:59.344000	-1.248	124800
	35369.1	589.485	9.82475		22:06:29.117000	-1.345	134500
	35399	589.983	9.83306		22:06:59.004000	-1.29	129000
	35428.9	590.482	9.84136		22:07:28.891000	-1.296	129600
	35458.8	590.98	9.84966		22:07:58.793000	-1.245	124500
	35488.7	591.478	9.85797		22:08:28.680000	-1.276	127600
	35518.6	591.976	9.86627		22:08:58.566000	-1.268	126800
	35548.5	592.474	9.87457		22:09:28.469000	-1.29	129000
	35578.4	592.973	9.88288		22:09:58.355000	-1.283	128300
	35608.1	593.469	9.89115		22:10:28.129000	-1.248	124800
	35638	593.967	9.89945		22:10:58.031000	-1.318	131800
	35667.9	594.465	9.90775		22:11:27.918000	-1.301	130100
	35697.8	594.964	9.91606		22:11:57.816000	-1.259	125900
	35727.7	595.462	9.92436		22:12:27.703000	-1.255	125500
	35757.6	595.96	9.93267		22:12:57.605000	-1.248	124800
	35787.5	596.458	9.94097		22:13:27.492000	-1.281	128100
	35817.3	596.954	9.94924		22:13:57.266000	-1.262	126200
	35847.2	597.453	9.95755		22:14:27.168000	-1.31	131000
	35877.1	597.951	9.96585		22:14:57.055000	-1.248	124800
	35907	598.449	9.97415		22:15:26.957000	-1.22	122000
	35936.8	598.947	9.98246		22:15:56.844000	-1.263	126300
	35966.7	599.446	9.99076		22:16:26.730000	-1.278	127800
	35996.6	599.944	9.99906		22:16:56.633000	-1.307	130700
	36026.4	600.44	10.0073		22:17:26.406000	-1.389	138900
	36056.3	600.938	10.0156		22:17:56.293000	-1.367	136700
	36086.2	601.437	10.0239		22:18:26.195000	-1.335	133500
	36116.1	601.935	10.0322		22:18:56.082000	-1.332	133200
	36146	602.433	10.0406		22:19:25.984000	-1.346	134600
	36175.9	602.931	10.0489		22:19:55.871000	-1.345	134500
	36205.8	603.429	10.0572		22:20:25.770000	-1.286	128600
	36235.5	603.926	10.0654		22:20:55.543000	-1.309	130900
	36265.4	604.424	10.0737		22:21:25.426000	-1.257	125700
	36295.3	604.922	10.082		22:21:55.312000	-1.305	130500
	36325.2	605.42	10.0903		22:22:25.215000	-1.318	131800
	36355.1	605.918	10.0986		22:22:55.102000	-1.367	136700
	36385	606.417	10.1069		22:23:25.004000	-1.42	142000
	36414.9	606.915	10.1152		22:23:54.891000	-1.344	134400
	36444.7	607.411	10.1235		22:24:24.664000	-1.329	132900
	36474.6	607.909	10.1318		22:24:54.551000	-1.331	133100
	36504.5	608.408	10.1401		22:25:24.453000	-1.315	131500
	36534.4	608.906	10.1484		22:25:54.355000	-1.262	126200
	36564.2	609.404	10.1567		22:26:24.242000	-1.287	128700
	36594.1	609.902	10.165		22:26:54.129000	-1.374	137400
	36624	610.401	10.1733		22:27:24.031000	-1.286	128600
	36653.8	610.897	10.1816		22:27:53.805000	-1.337	133700
	36683.7	611.395	10.1899		22:28:23.691000	-1.333	133300
	36713.6	611.893	10.1982		22:28:53.594000	-1.323	132300
	36743.5	612.391	10.2065		22:29:23.480000	-1.344	134400
	36773.4	612.89	10.2148		22:29:53.383000	-1.281	128100
	36803.3	613.388	10.2231		22:30:23.270000	-1.312	131200
	36833.2	613.886	10.2314		22:30:53.156000	-1.312	131200
	36863.1	614.384	10.2397		22:31:23.059000	-1.304	130400
	36892.8	614.881	10.248		22:31:52.832000	-1.378	137800
	36922.7	615.379	10.2563		22:32:22.719000	-1.286	128600
	36952.6	615.877	10.2646		22:32:52.605000	-1.34	134000
	36982.5	616.375	10.2729		22:33:22.508000	-1.316	131600
	37012.4	616.873	10.2812		22:33:52.395000	-1.358	135800
	37042.3	617.371	10.2895		22:34:22.281000	-1.341	134100
	37072.2	617.869	10.2978		22:34:52.168000	-1.299	129900
	37101.9	618.366	10.3061		22:35:21.941000	-1.363	136300
	37131.8	618.864	10.3144		22:35:51.828000	-1.334	133400
	37161.7	619.362	10.3227		22:36:21.730000	-1.32	132000
	37191.6	619.86	10.331		22:36:51.617000	-1.352	135200
	37221.5	620.358	10.3393		22:37:21.504000	-1.334	133400
	37251.4	620.857	10.3476		22:37:51.391000	-1.353	135300
	37281.3	621.355	10.3559		22:38:21.277000	-1.351	135100
	37311.2	621.853	10.3642		22:38:51.180000	-1.397	139700
	37341	622.349	10.3725		22:39:20.953000	-1.331	133100
	37370.8	622.847	10.3808		22:39:50.840000	-1.352	135200
	37400.7	623.345	10.3891		22:40:20.727000	-1.384	138400
	37430.6	623.844	10.3974		22:40:50.629000	-1.343	134300
	37460.5	624.342	10.4057		22:41:20.516000	-1.359	135900
	37490.4	624.84	10.414		22:41:50.398000	-1.366	136600
	37520.3	625.338	10.4223		22:42:20.301000	-1.437	143700
	37550.1	625.835	10.4306		22:42:50.074000	-1.326	132600
	37580	626.333	10.4389		22:43:19.961000	-1.352	135200
	37609.9	626.831	10.4472		22:43:49.859000	-1.291	129100
	37639.7	627.329	10.4555		22:44:19.746000	-1.37	137000
	37669.6	627.827	10.4638		22:44:49.648000	-1.413	141300
	37699.5	628.326	10.4721		22:45:19.535000	-1.417	141700
	37729.4	628.824	10.4804		22:45:49.438000	-1.369	136900
	37759.2	629.32	10.4887		22:46:19.211000	-1.302	130200
	37789.1	629.818	10.497		22:46:49.098000	-1.43	143000
	37819	630.316	10.5053		22:47:18.984000	-1.369	136900
	37848.9	630.815	10.5136		22:47:48.887000	-1.346	134600
	37878.8	631.313	10.5219		22:48:18.773000	-1.393	139300
	37908.7	631.811	10.5302		22:48:48.676000	-1.373	137300
	37938.6	632.309	10.5385		22:49:18.562000	-1.449	144900
	37968.5	632.808	10.5468		22:49:48.465000	-1.29	129000
	37998.2	633.304	10.5551		22:50:18.238000	-1.351	135100
	38028.1	633.802	10.5634		22:50:48.125000	-1.39	139000
	38058	634.3	10.5717		22:51:18.012000	-1.33	133000
	38087.9	634.799	10.58		22:51:47.914000	-1.364	136400
	38117.8	635.297	10.5883		22:52:17.801000	-1.412	141200
	38147.7	635.795	10.5966		22:52:47.703000	-1.263	126300
	38177.6	636.293	10.6049		22:53:17.590000	-1.39	139000
	38207.4	636.79	10.6132		22:53:47.379000	-1.343	134300
	38237.3	637.288	10.6215		22:54:17.281000	-1.346	134600
	38267.2	637.786	10.6298		22:54:47.168000	-1.344	134400
	38297.1	638.284	10.6381		22:55:17.066000	-1.352	135200
	38327	638.783	10.6464		22:55:46.953000	-1.386	138600
	38356.9	639.281	10.6547		22:56:16.855000	-1.289	128900
	38386.7	639.779	10.663		22:56:46.742000	-1.357	135700
	38416.6	640.277	10.6713		22:57:16.645000	-1.367	136700
	38446.4	640.774	10.6796		22:57:46.434000	-1.433	143300
	38476.3	641.272	10.6879		22:58:16.320000	-1.361	136100
	38506.2	641.77	10.6962		22:58:46.223000	-1.417	141700
	38536.1	642.269	10.7045		22:59:16.125000	-1.456	145600
	38566	642.767	10.7128		22:59:46.012000	-1.451	145100
	38595.9	643.265	10.7211		23:00:15.914000	-1.422	142200
	38625.8	643.763	10.7294		23:00:45.801000	-1.443	144300
	38655.6	644.26	10.7377		23:01:15.574000	-1.445	144500
	38685.5	644.758	10.746		23:01:45.461000	-1.491	149100
	38715.4	645.256	10.7543		23:02:15.363000	-1.414	141400
	38745.2	645.754	10.7626		23:02:45.246000	-1.325	132500
	38775.1	646.252	10.7709		23:03:15.148000	-1.371	137100
	38805	646.751	10.7792		23:03:45.031000	-1.364	136400
	38834.9	647.249	10.7875		23:04:14.934000	-1.389	138900
	38864.8	647.747	10.7958		23:04:44.820000	-1.388	138800
	38894.6	648.243	10.8041		23:05:14.594000	-1.484	148400
	38924.5	648.742	10.8124		23:05:44.496000	-1.302	130200
	38954.4	649.24	10.8207		23:06:14.383000	-1.386	138600
	38984.3	649.738	10.829		23:06:44.285000	-1.405	140500
	39014.2	650.236	10.8373		23:07:14.172000	-1.356	135600
	39044.1	650.735	10.8456		23:07:44.074000	-1.397	139700
	39074	651.233	10.8539		23:08:13.961000	-1.431	143100
	39103.7	651.729	10.8621		23:08:43.734000	-1.281	128100
	39133.6	652.227	10.8705		23:09:13.621000	-1.296	129600
	39163.5	652.725	10.8788		23:09:43.523000	-1.401	140100
	39193.4	653.224	10.8871		23:10:13.410000	-1.471	147100
	39223.3	653.722	10.8954		23:10:43.293000	-1.387	138700
	39253.2	654.22	10.9037		23:11:13.180000	-1.331	133100
	39283.1	654.718	10.912		23:11:43.082000	-1.409	140900
	39312.9	655.214	10.9202		23:12:12.855000	-1.387	138700
	39342.7	655.712	10.9285		23:12:42.742000	-1.413	141300
	39372.6	656.21	10.9368		23:13:12.629000	-1.339	133900
	39402.5	656.709	10.9451		23:13:42.531000	-1.34	134000
	39432.4	657.207	10.9534		23:14:12.418000	-1.355	135500
	39462.3	657.705	10.9618		23:14:42.305000	-1.421	142100
	39492.2	658.203	10.9701		23:15:12.207000	-1.422	142200
	39522	658.7	10.9783		23:15:41.980000	-1.383	138300
	39551.9	659.198	10.9866		23:16:11.867000	-1.379	137900
	39581.8	659.696	10.9949		23:16:41.770000	-1.374	137400
	39611.7	660.194	11.0032		23:17:11.656000	-1.326	132600
	39641.5	660.692	11.0115		23:17:41.543000	-1.377	137700
	39671.4	661.191	11.0198		23:18:11.445000	-1.51	151000
	39701.3	661.689	11.0281		23:18:41.332000	-1.322	132200
	39731.1	662.185	11.0364		23:19:11.105000	-1.339	133900
	39761	662.683	11.0447		23:19:40.992000	-1.411	141100
	39790.9	663.182	11.053		23:20:10.895000	-1.447	144700
	39820.8	663.68	11.0613		23:20:40.781000	-1.437	143700
	39850.7	664.178	11.0696		23:21:10.668000	-1.438	143800
	39880.6	664.676	11.0779		23:21:40.570000	-1.414	141400
	39910.5	665.174	11.0862		23:22:10.457000	-1.39	139000
	39940.2	665.671	11.0945		23:22:40.230000	-1.301	130100
	39970.1	666.169	11.1028		23:23:10.117000	-1.374	137400
	40000	666.667	11.1111		23:23:40.020000	-1.375	137500
	40029.9	667.165	11.1194		23:24:09.906000	-1.477	147700
	40059.8	667.663	11.1277		23:24:39.793000	-1.357	135700
	40089.7	668.161	11.136		23:25:09.680000	-1.363	136300
	40119.6	668.659	11.1443		23:25:39.566000	-1.331	133100
	40149.5	669.158	11.1526		23:26:09.469000	-1.327	132700
	40179.2	669.654	11.1609		23:26:39.242000	-1.38	138000
	40209.1	670.152	11.1692		23:27:09.129000	-1.394	139400
	40239	670.65	11.1775		23:27:39.016000	-1.366	136600
	40268.9	671.148	11.1858		23:28:08.902000	-1.382	138200
	40298.8	671.647	11.1941		23:28:38.805000	-1.436	143600
	40328.7	672.145	11.2024		23:29:08.691000	-1.487	148700
	40358.6	672.643	11.2107		23:29:38.594000	-1.409	140900
	40388.4	673.139	11.219		23:30:08.367000	-1.418	141800
	40418.3	673.638	11.2273		23:30:38.254000	-1.423	142300
	40448.2	674.136	11.2356		23:31:08.156000	-1.404	140400
	40478	674.634	11.2439		23:31:38.043000	-1.365	136500
	40507.9	675.132	11.2522		23:32:07.945000	-1.386	138600
	40537.8	675.631	11.2605		23:32:37.832000	-1.447	144700
	40567.7	676.129	11.2688		23:33:07.719000	-1.418	141800
	40597.5	676.625	11.2771		23:33:37.508000	-1.472	147200
	40627.4	677.123	11.2854		23:34:07.395000	-1.457	145700
	40657.3	677.621	11.2937		23:34:37.281000	-1.33	133000
	40687.2	678.12	11.302		23:35:07.184000	-1.43	143000
	40717.1	678.618	11.3103		23:35:37.070000	-1.383	138300
	40747	679.116	11.3186		23:36:06.973000	-1.511	151100
	40776.9	679.614	11.3269		23:36:36.859000	-1.433	143300
	40806.6	680.111	11.3352		23:37:06.648000	-1.451	145100
	40836.5	680.609	11.3435		23:37:36.535000	-1.37	137000
	40866.4	681.107	11.3518		23:38:06.438000	-1.337	133700
	40896.3	681.605	11.3601		23:38:36.324000	-1.418	141800
	40926.2	682.104	11.3684		23:39:06.227000	-1.395	139500
	40956.1	682.602	11.3767		23:39:36.113000	-1.372	137200
	40986	683.1	11.385		23:40:06	-1.426	142600
	41015.8	683.596	11.3933		23:40:35.789000	-1.456	145600
	41045.7	684.095	11.4016		23:41:05.676000	-1.383	138300
	41075.6	684.593	11.4099		23:41:35.562000	-1.377	137700
	41105.5	685.091	11.4182		23:42:05.465000	-1.39	139000
	41135.4	685.589	11.4265		23:42:35.352000	-1.422	142200
	41165.2	686.087	11.4348		23:43:05.250000	-1.442	144200
	41195.1	686.586	11.4431		23:43:35.137000	-1.345	134500
	41224.9	687.082	11.4514		23:44:04.910000	-1.354	135400
	41254.8	687.58	11.4597		23:44:34.812000	-1.398	139800
	41284.7	688.078	11.468		23:45:04.699000	-1.312	131200
	41314.6	688.577	11.4763		23:45:34.602000	-1.362	136200
	41344.5	689.075	11.4846		23:46:04.488000	-1.332	133200
	41374.4	689.573	11.4929		23:46:34.375000	-1.463	146300
	41404.3	690.071	11.5012		23:47:04.277000	-1.508	150800
	41434.1	690.568	11.5095		23:47:34.051000	-1.441	144100
	41463.9	691.066	11.5178		23:48:03.938000	-1.509	150900
	41493.8	691.564	11.5261		23:48:33.836000	-1.409	140900
	41523.7	692.062	11.5344		23:49:03.723000	-1.394	139400
	41553.6	692.56	11.5427		23:49:33.609000	-1.517	151700
	41583.5	693.059	11.551		23:50:03.512000	-1.44	144000
	41613.4	693.557	11.5593		23:50:33.398000	-1.442	144200
	41643.2	694.053	11.5675		23:51:03.172000	-1.411	141100
	41673.1	694.551	11.5759		23:51:33.074000	-1.467	146700
	41703	695.049	11.5842		23:52:02.961000	-1.565	156500
	41732.8	695.547	11.5925		23:52:32.848000	-1.415	141500
	41762.7	696.046	11.6008		23:53:02.734000	-1.42	142000
	41792.6	696.544	11.6091		23:53:32.637000	-1.377	137700
	41822.5	697.042	11.6174		23:54:02.523000	-1.47	147000
	41852.3	697.538	11.6256		23:54:32.297000	-1.501	150100
	41882.2	698.036	11.6339		23:55:02.184000	-1.426	142600
	41912.1	698.535	11.6422		23:55:32.086000	-1.424	142400
	41942	699.033	11.6505		23:56:01.973000	-1.397	139700
	41971.9	699.531	11.6589		23:56:31.875000	-1.496	149600
	42001.8	700.029	11.6672		23:57:01.762000	-1.427	142700
	42031.7	700.528	11.6755		23:57:31.664000	-1.4	140000
	42061.4	701.024	11.6837		23:58:01.438000	-1.401	140100
	42091.3	701.522	11.692		23:58:31.324000	-1.437	143700
	42121.2	702.02	11.7003		23:59:01.227000	-1.422	142200
	42151.1	702.519	11.7086		23:59:31.113000	-1.459	145900
	42181	703.017	11.7169		1900-01-01 00:00:01	-1.449	144900
	42210.9	703.515	11.7253		1900-01-01 00:00:30	-1.498	149800
	42240.8	704.013	11.7336		1900-01-01 00:01:00	-1.603	160300
	42270.6	704.51	11.7418		1900-01-01 00:01:30	-1.446	144600
	42300.5	705.008	11.7501		1900-01-01 00:02:00	-1.46	146000
	42330.4	705.506	11.7584		1900-01-01 00:02:30	-1.465	146500
	42360.3	706.004	11.7667		1900-01-01 00:03:00	-1.481	148100
	42390.1	706.502	11.775		1900-01-01 00:03:30	-1.451	145100
	42420	707.001	11.7833		1900-01-01 00:04:00	-1.464	146400
	42449.9	707.499	11.7916		1900-01-01 00:04:29	-1.476	147600
	42479.7	707.995	11.7999		1900-01-01 00:04:59	-1.406	140600
	42509.6	708.493	11.8082		1900-01-01 00:05:29	-1.493	149300
	42539.5	708.992	11.8165		1900-01-01 00:05:59	-1.403	140300
	42569.4	709.49	11.8248		1900-01-01 00:06:29	-1.373	137300
	42599.3	709.988	11.8331		1900-01-01 00:06:59	-1.48	148000
	42629.2	710.486	11.8414		1900-01-01 00:07:29	-1.428	142800
	42659.1	710.985	11.8497		1900-01-01 00:07:59	-1.424	142400
	42688.8	711.481	11.858		1900-01-01 00:08:28	-1.501	150100
	42718.7	711.979	11.8663		1900-01-01 00:08:58	-1.407	140700
	42748.6	712.477	11.8746		1900-01-01 00:09:28	-1.413	141300
	42778.5	712.976	11.8829		1900-01-01 00:09:58	-1.446	144600
	42808.4	713.474	11.8912		1900-01-01 00:10:28	-1.428	142800
	42838.3	713.972	11.8995		1900-01-01 00:10:58	-1.437	143700
	42868.2	714.47	11.9078		1900-01-01 00:11:28	-1.47	147000
	42898	714.966	11.9161		1900-01-01 00:11:57	-1.437	143700
	42927.9	715.465	11.9244		1900-01-01 00:12:27	-1.478	147800
	42957.8	715.963	11.9327		1900-01-01 00:12:57	-1.456	145600
	42987.7	716.461	11.941		1900-01-01 00:13:27	-1.438	143800
	43017.6	716.959	11.9493		1900-01-01 00:13:57	-1.401	140100
	43047.5	717.458	11.9576		1900-01-01 00:14:27	-1.408	140800
	43077.3	717.956	11.9659		1900-01-01 00:14:57	-1.421	142100
	43107.1	718.452	11.9742		1900-01-01 00:15:27	-1.538	153800
	43137	718.95	11.9825		1900-01-01 00:15:57	-1.565	156500
	43166.9	719.448	11.9908		1900-01-01 00:16:26	-1.432	143200
	43196.8	719.947	11.9991		1900-01-01 00:16:56	-1.553	155300
	43226.7	720.445	12.0074		1900-01-01 00:17:26	-1.513	151300
	43256.6	720.943	12.0157		1900-01-01 00:17:56	-1.498	149800
	43286.5	721.441	12.024		1900-01-01 00:18:26	-1.514	151400
	43316.3	721.938	12.0323		1900-01-01 00:18:56	-1.384	138400
	43346.1	722.436	12.0406		1900-01-01 00:19:26	-1.4	140000
	43376	722.934	12.0489		1900-01-01 00:19:56	-1.514	151400
	43405.9	723.432	12.0572		1900-01-01 00:20:25	-1.471	147100
	43435.8	723.93	12.0655		1900-01-01 00:20:55	-1.418	141800
	43465.7	724.429	12.0738		1900-01-01 00:21:25	-1.466	146600
	43495.6	724.927	12.0821		1900-01-01 00:21:55	-1.535	153500
	43525.4	725.423	12.0904		1900-01-01 00:22:25	-1.397	139700
	43555.3	725.921	12.0987		1900-01-01 00:22:55	-1.501	150100
	43585.2	726.419	12.107		1900-01-01 00:23:25	-1.507	150700
	43615.1	726.918	12.1153		1900-01-01 00:23:55	-1.498	149800
	43645	727.416	12.1236		1900-01-01 00:24:24	-1.372	137200
	43674.9	727.914	12.1319		1900-01-01 00:24:54	-1.496	149600
	43704.7	728.412	12.1402		1900-01-01 00:25:24	-1.426	142600
	43734.5	728.909	12.1485		1900-01-01 00:25:54	-1.423	142300
	43764.4	729.407	12.1568		1900-01-01 00:26:24	-1.439	143900
	43794.3	729.905	12.1651		1900-01-01 00:26:54	-1.415	141500
	43824.2	730.404	12.1734		1900-01-01 00:27:24	-1.43	143000
	43854.1	730.902	12.1817		1900-01-01 00:27:54	-1.455	145500
	43884	731.4	12.19		1900-01-01 00:28:24	-1.468	146800
	43913.9	731.898	12.1983		1900-01-01 00:28:53	-1.5	150000
	43943.7	732.395	12.2066		1900-01-01 00:29:23	-1.538	153800
	43973.6	732.893	12.2149		1900-01-01 00:29:53	-1.385	138500
	44003.5	733.391	12.2232		1900-01-01 00:30:23	-1.445	144500
	44033.4	733.889	12.2315		1900-01-01 00:30:53	-1.452	145200
	44063.2	734.387	12.2398		1900-01-01 00:31:23	-1.502	150200
	44093.1	734.886	12.2481		1900-01-01 00:31:53	-1.48	148000
	44122.9	735.382	12.2564		1900-01-01 00:32:22	-1.525	152500
	44152.8	735.88	12.2647		1900-01-01 00:32:52	-1.501	150100
	44182.7	736.379	12.273		1900-01-01 00:33:22	-1.493	149300
	44212.6	736.877	12.2813		1900-01-01 00:33:52	-1.385	138500
	44242.5	737.375	12.2896		1900-01-01 00:34:22	-1.571	157100
	44272.4	737.873	12.2979		1900-01-01 00:34:52	-1.463	146300
	44302.3	738.371	12.3062		1900-01-01 00:35:22	-1.378	137800
	44332.1	738.868	12.3145		1900-01-01 00:35:52	-1.423	142300
	44362	739.366	12.3228		1900-01-01 00:36:21	-1.439	143900
	44391.9	739.865	12.3311		1900-01-01 00:36:51	-1.426	142600
	44421.8	740.363	12.3394		1900-01-01 00:37:21	-1.484	148400
	44451.7	740.861	12.3477		1900-01-01 00:37:51	-1.431	143100
	44481.6	741.36	12.356		1900-01-01 00:38:21	-1.473	147300
	44511.5	741.858	12.3643		1900-01-01 00:38:51	-1.457	145700
	44541.3	742.354	12.3726		1900-01-01 00:39:21	-1.54	154000
	44571.2	742.853	12.3809		1900-01-01 00:39:51	-1.51	151000
	44601.1	743.351	12.3892		1900-01-01 00:40:21	-1.458	145800
	44630.9	743.849	12.3975		1900-01-01 00:40:50	-1.592	159200
	44660.9	744.348	12.4058		1900-01-01 00:41:20	-1.442	144200
	44690.8	744.846	12.4141		1900-01-01 00:41:50	-1.458	145800
	44720.5	745.342	12.4224		1900-01-01 00:42:20	-1.496	149600
	44750.4	745.841	12.4307		1900-01-01 00:42:50	-1.493	149300
	44780.3	746.339	12.439		1900-01-01 00:43:20	-1.449	144900
	44810.2	746.837	12.4473		1900-01-01 00:43:50	-1.484	148400
	44840.1	747.335	12.4556		1900-01-01 00:44:20	-1.493	149300
	44870	747.834	12.4639		1900-01-01 00:44:50	-1.484	148400
	44899.9	748.332	12.4722		1900-01-01 00:45:19	-1.53	153000
	44929.7	748.828	12.4805		1900-01-01 00:45:49	-1.393	139300
	44959.6	749.326	12.4888		1900-01-01 00:46:19	-1.491	149100
	44989.5	749.824	12.4971		1900-01-01 00:46:49	-1.44	144000
	45019.4	750.323	12.5054		1900-01-01 00:47:19	-1.487	148700
	45049.3	750.821	12.5137		1900-01-01 00:47:49	-1.558	155800
	45079.2	751.319	12.522		1900-01-01 00:48:19	-1.486	148600
	45109.1	751.818	12.5303		1900-01-01 00:48:49	-1.536	153600
	45138.8	752.314	12.5386		1900-01-01 00:49:18	-1.464	146400
	45168.7	752.812	12.5469		1900-01-01 00:49:48	-1.461	146100
	45198.6	753.31	12.5552		1900-01-01 00:50:18	-1.536	153600
	45228.5	753.809	12.5635		1900-01-01 00:50:48	-1.54	154000
	45258.4	754.307	12.5718		1900-01-01 00:51:18	-1.618	161800
	45288.3	754.805	12.5801		1900-01-01 00:51:48	-1.527	152700
	45318.2	755.304	12.5884		1900-01-01 00:52:18	-1.554	155400
	45348	755.8	12.5967		1900-01-01 00:52:48	-1.539	153900
	45377.9	756.298	12.605		1900-01-01 00:53:17	-1.533	153300
	45407.8	756.796	12.6133		1900-01-01 00:53:47	-1.526	152600
	45437.7	757.295	12.6216		1900-01-01 00:54:17	-1.655	165500
	45467.6	757.793	12.6299		1900-01-01 00:54:47	-1.488	148800
	45497.5	758.291	12.6382		1900-01-01 00:55:17	-1.568	156800
	45527.4	758.789	12.6465		1900-01-01 00:55:47	-1.518	151800
	45557.1	759.286	12.6548		1900-01-01 00:56:17	-1.448	144800
	45587	759.784	12.6631		1900-01-01 00:56:47	-1.513	151300
	45616.9	760.282	12.6714		1900-01-01 00:57:16	-1.513	151300
	45646.8	760.781	12.6797		1900-01-01 00:57:46	-1.456	145600
	45676.7	761.279	12.688		1900-01-01 00:58:16	-1.552	155200
	45706.6	761.777	12.6963		1900-01-01 00:58:46	-1.469	146900
	45736.4	762.273	12.7046		1900-01-01 00:59:16	-1.477	147700
	45766.3	762.772	12.7129		1900-01-01 00:59:46	-1.524	152400
	45796.2	763.27	12.7212		1900-01-01 01:00:16	-1.576	157600
	45826.1	763.768	12.7295		1900-01-01 01:00:46	-1.53	153000
	45856	764.267	12.7378		1900-01-01 01:01:16	-1.552	155200
	45885.9	764.765	12.7461		1900-01-01 01:01:45	-1.538	153800
	45915.8	765.263	12.7544		1900-01-01 01:02:15	-1.539	153900
	45945.6	765.759	12.7627		1900-01-01 01:02:45	-1.597	159700
	45975.5	766.258	12.771		1900-01-01 01:03:15	-1.448	144800
	46005.4	766.756	12.7793		1900-01-01 01:03:45	-1.514	151400
	46035.3	767.254	12.7876		1900-01-01 01:04:15	-1.486	148600
	46065.1	767.752	12.7959		1900-01-01 01:04:45	-1.512	151200
	46095	768.251	12.8042		1900-01-01 01:05:15	-1.512	151200
	46124.9	768.749	12.8125		1900-01-01 01:05:44	-1.486	148600
	46154.8	769.247	12.8208		1900-01-01 01:06:14	-1.501	150100
	46184.6	769.743	12.8291		1900-01-01 01:06:44	-1.475	147500
	46214.5	770.242	12.8374		1900-01-01 01:07:14	-1.58	158000
	46244.4	770.74	12.8457		1900-01-01 01:07:44	-1.45	145000
	46274.3	771.238	12.854		1900-01-01 01:08:14	-1.526	152600
	46304.2	771.736	12.8623		1900-01-01 01:08:44	-1.516	151600
	46334.1	772.235	12.8706		1900-01-01 01:09:14	-1.566	156600
	46364	772.733	12.8789		1900-01-01 01:09:43	-1.467	146700
	46393.7	773.229	12.8871		1900-01-01 01:10:13	-1.504	150400
	46423.6	773.727	12.8955		1900-01-01 01:10:43	-1.401	140100
	46453.5	774.225	12.9038		1900-01-01 01:11:13	-1.467	146700
	46483.4	774.724	12.9121		1900-01-01 01:11:43	-1.497	149700
	46513.3	775.222	12.9204		1900-01-01 01:12:13	-1.489	148900
	46543.2	775.72	12.9287		1900-01-01 01:12:43	-1.492	149200
	46573.1	776.219	12.937		1900-01-01 01:13:13	-1.512	151200
	46602.9	776.715	12.9452		1900-01-01 01:13:42	-1.565	156500
	46632.8	777.213	12.9536		1900-01-01 01:14:12	-1.525	152500
	46662.7	777.711	12.9619		1900-01-01 01:14:42	-1.465	146500
	46692.6	778.21	12.9702		1900-01-01 01:15:12	-1.47	147000
	46722.5	778.708	12.9785		1900-01-01 01:15:42	-1.545	154500
	46752.4	779.206	12.9868		1900-01-01 01:16:12	-1.503	150300
	46782.3	779.704	12.9951		1900-01-01 01:16:42	-1.544	154400
	46812	780.201	13.0033		1900-01-01 01:17:12	-1.572	157200
	46841.9	780.699	13.0116		1900-01-01 01:17:41	-1.502	150200
	46871.8	781.197	13.02		1900-01-01 01:18:11	-1.457	145700
	46901.7	781.696	13.0283		1900-01-01 01:18:41	-1.487	148700
	46931.6	782.194	13.0366		1900-01-01 01:19:11	-1.565	156500
	46961.5	782.692	13.0449		1900-01-01 01:19:41	-1.478	147800
	46991.4	783.19	13.0532		1900-01-01 01:20:11	-1.457	145700
	47021.2	783.687	13.0614		1900-01-01 01:20:41	-1.519	151900
	47051.1	784.185	13.0697		1900-01-01 01:21:11	-1.475	147500
	47081	784.683	13.0781		1900-01-01 01:21:40	-1.59	159000
	47110.9	785.181	13.0864		1900-01-01 01:22:10	-1.498	149800
	47140.8	785.68	13.0947		1900-01-01 01:22:40	-1.488	148800
	47170.7	786.178	13.103		1900-01-01 01:23:10	-1.588	158800
	47200.4	786.674	13.1112		1900-01-01 01:23:40	-1.475	147500
	47230.4	787.173	13.1195		1900-01-01 01:24:10	-1.501	150100
	47260.2	787.671	13.1278		1900-01-01 01:24:40	-1.497	149700
	47290.1	788.169	13.1361		1900-01-01 01:25:10	-1.562	156200
	47320	788.667	13.1445		1900-01-01 01:25:40	-1.614	161400
	47349.9	789.165	13.1528		1900-01-01 01:26:09	-1.52	152000
	47379.8	789.664	13.1611		1900-01-01 01:26:39	-1.512	151200
	47409.6	790.16	13.1693		1900-01-01 01:27:09	-1.493	149300
	47439.5	790.658	13.1776		1900-01-01 01:27:39	-1.52	152000
	47469.4	791.157	13.1859		1900-01-01 01:28:09	-1.578	157800
	47499.3	791.655	13.1942		1900-01-01 01:28:39	-1.496	149600
	47529.2	792.153	13.2026		1900-01-01 01:29:09	-1.514	151400
	47559.1	792.652	13.2109		1900-01-01 01:29:39	-1.467	146700
	47589	793.15	13.2192		1900-01-01 01:30:08	-1.575	157500
	47618.8	793.646	13.2274		1900-01-01 01:30:38	-1.522	152200
	47648.7	794.144	13.2357		1900-01-01 01:31:08	-1.487	148700
	47678.6	794.643	13.244		1900-01-01 01:31:38	-1.561	156100
	47708.4	795.141	13.2523		1900-01-01 01:32:08	-1.48	148000
	47738.4	795.639	13.2607		1900-01-01 01:32:38	-1.536	153600
	47768.2	796.137	13.269		1900-01-01 01:33:08	-1.551	155100
	47798	796.634	13.2772		1900-01-01 01:33:38	-1.537	153700
	47827.9	797.132	13.2855		1900-01-01 01:34:07	-1.549	154900
	47857.8	797.63	13.2938		1900-01-01 01:34:37	-1.541	154100
	47887.7	798.128	13.3021		1900-01-01 01:35:07	-1.424	142400
	47917.6	798.626	13.3104		1900-01-01 01:35:37	-1.475	147500
	47947.5	799.125	13.3187		1900-01-01 01:36:07	-1.608	160800
	47977.4	799.623	13.3271		1900-01-01 01:36:37	-1.556	155600
	48007.2	800.119	13.3353		1900-01-01 01:37:07	-1.549	154900
	48037.1	800.618	13.3436		1900-01-01 01:37:37	-1.547	154700
	48066.9	801.116	13.3519		1900-01-01 01:38:06	-1.517	151700
	48096.8	801.614	13.3602		1900-01-01 01:38:36	-1.548	154800
	48126.7	802.112	13.3685		1900-01-01 01:39:06	-1.597	159700
	48156.6	802.611	13.3768		1900-01-01 01:39:36	-1.571	157100
	48186.5	803.109	13.3851		1900-01-01 01:40:06	-1.548	154800
	48216.3	803.605	13.3934		1900-01-01 01:40:36	-1.565	156500
	48246.2	804.103	13.4017		1900-01-01 01:41:06	-1.602	160200
	48276.1	804.602	13.41		1900-01-01 01:41:36	-1.515	151500
	48306	805.1	13.4183		1900-01-01 01:42:06	-1.646	164600
	48335.9	805.598	13.4266		1900-01-01 01:42:35	-1.664	166400
	48365.8	806.096	13.4349		1900-01-01 01:43:05	-1.514	151400
	48395.7	806.595	13.4432		1900-01-01 01:43:35	-1.488	148800
	48425.5	807.091	13.4515		1900-01-01 01:44:05	-1.585	158500
	48455.4	807.589	13.4598		1900-01-01 01:44:35	-1.529	152900
	48485.3	808.088	13.4681		1900-01-01 01:45:05	-1.497	149700
	48515.2	808.586	13.4764		1900-01-01 01:45:35	-1.547	154700
	48545	809.084	13.4847		1900-01-01 01:46:05	-1.551	155100
	48574.9	809.582	13.493		1900-01-01 01:46:34	-1.52	152000
	48604.8	810.081	13.5013		1900-01-01 01:47:04	-1.559	155900
	48634.6	810.577	13.5096		1900-01-01 01:47:34	-1.529	152900
	48664.5	811.076	13.5179		1900-01-01 01:48:04	-1.577	157700
	48694.4	811.574	13.5262		1900-01-01 01:48:34	-1.513	151300
	48724.3	812.072	13.5345		1900-01-01 01:49:04	-1.509	150900
	48754.2	812.57	13.5428		1900-01-01 01:49:34	-1.595	159500
	48784.1	813.069	13.5511		1900-01-01 01:50:04	-1.546	154600
	48814	813.567	13.5594		1900-01-01 01:50:34	-1.585	158500
	48843.8	814.063	13.5677		1900-01-01 01:51:03	-1.563	156300
	48873.7	814.561	13.576		1900-01-01 01:51:33	-1.538	153800
	48903.6	815.06	13.5843		1900-01-01 01:52:03	-1.563	156300
	48933.5	815.558	13.5926		1900-01-01 01:52:33	-1.53	153000
	48963.4	816.056	13.6009		1900-01-01 01:53:03	-1.461	146100
	48993.3	816.554	13.6092		1900-01-01 01:53:33	-1.513	151300
	49023.2	817.053	13.6175		1900-01-01 01:54:03	-1.625	162500
	49052.9	817.549	13.6258		1900-01-01 01:54:32	-1.526	152600
	49082.8	818.047	13.6341		1900-01-01 01:55:02	-1.477	147700
	49112.7	818.545	13.6424		1900-01-01 01:55:32	-1.492	149200
	49142.6	819.044	13.6507		1900-01-01 01:56:02	-1.554	155400
	49172.5	819.542	13.659		1900-01-01 01:56:32	-1.584	158400
	49202.4	820.04	13.6673		1900-01-01 01:57:02	-1.507	150700
	49232.3	820.538	13.6756		1900-01-01 01:57:32	-1.575	157500
	49262.1	821.035	13.6839		1900-01-01 01:58:02	-1.528	152800
	49292	821.533	13.6922		1900-01-01 01:58:31	-1.559	155900
	49321.9	822.031	13.7005		1900-01-01 01:59:01	-1.538	153800
	49351.8	822.529	13.7088		1900-01-01 01:59:31	-1.514	151400
	49381.7	823.028	13.7171		1900-01-01 02:00:01	-1.513	151300
	49411.5	823.526	13.7254		1900-01-01 02:00:31	-1.522	152200
	49441.4	824.024	13.7337		1900-01-01 02:01:01	-1.522	152200
	49471.2	824.52	13.742		1900-01-01 02:01:31	-1.55	155000
	49501.1	825.019	13.7503		1900-01-01 02:02:01	-1.499	149900
	49531	825.517	13.7586		1900-01-01 02:02:31	-1.542	154200
	49560.9	826.015	13.7669		1900-01-01 02:03:00	-1.618	161800
	49590.8	826.513	13.7752		1900-01-01 02:03:30	-1.502	150200
	49620.7	827.012	13.7835		1900-01-01 02:04:00	-1.596	159600
	49650.6	827.51	13.7918		1900-01-01 02:04:30	-1.623	162300
	49680.4	828.006	13.8001		1900-01-01 02:05:00	-1.537	153700
	49710.3	828.504	13.8084		1900-01-01 02:05:30	-1.625	162500
	49740.2	829.003	13.8167		1900-01-01 02:06:00	-1.612	161200
	49770	829.501	13.825		1900-01-01 02:06:30	-1.612	161200
	49799.9	829.999	13.8333		1900-01-01 02:06:59	-1.544	154400
	49829.8	830.497	13.8416		1900-01-01 02:07:29	-1.573	157300
	49859.7	830.996	13.8499		1900-01-01 02:07:59	-1.636	163600
	49889.5	831.492	13.8582		1900-01-01 02:08:29	-1.645	164500
	49919.4	831.99	13.8665		1900-01-01 02:08:59	-1.552	155200
	49949.3	832.488	13.8748		1900-01-01 02:09:29	-1.598	159800
	49979.2	832.987	13.8831		1900-01-01 02:09:59	-1.597	159700
	50009.1	833.485	13.8914		1900-01-01 02:10:29	-1.666	166600
	50039	833.983	13.8997		1900-01-01 02:10:58	-1.553	155300
	50068.9	834.482	13.908		1900-01-01 02:11:28	-1.665	166500
	50098.7	834.978	13.9163		1900-01-01 02:11:58	-1.619	161900
	50128.6	835.476	13.9246		1900-01-01 02:12:28	-1.609	160900
	50158.5	835.974	13.9329		1900-01-01 02:12:58	-1.645	164500
	50188.4	836.473	13.9412		1900-01-01 02:13:28	-1.57	157000
	50218.3	836.971	13.9495		1900-01-01 02:13:58	-1.538	153800
	50248.2	837.469	13.9578		1900-01-01 02:14:28	-1.594	159400
	50277.9	837.966	13.9661		1900-01-01 02:14:57	-1.635	163500
	50307.8	838.464	13.9744		1900-01-01 02:15:27	-1.633	163300
	50337.7	838.962	13.9827		1900-01-01 02:15:57	-1.623	162300
	50367.6	839.46	13.991		1900-01-01 02:16:27	-1.507	150700
	50397.5	839.959	13.9993		1900-01-01 02:16:57	-1.488	148800
	50427.4	840.457	14.0076		1900-01-01 02:17:27	-1.498	149800
	50457.3	840.955	14.0159		1900-01-01 02:17:57	-1.61	161000
	50487.1	841.452	14.0242		1900-01-01 02:18:27	-1.589	158900
	50517	841.95	14.0325		1900-01-01 02:18:57	-1.566	156600
	50546.9	842.448	14.0408		1900-01-01 02:19:26	-1.616	161600
	50576.8	842.947	14.0491		1900-01-01 02:19:56	-1.606	160600
	50606.7	843.445	14.0574		1900-01-01 02:20:26	-1.619	161900
	50636.6	843.943	14.0657		1900-01-01 02:20:56	-1.59	159000
	50666.4	844.44	14.074		1900-01-01 02:21:26	-1.633	163300
	50696.3	844.938	14.0823		1900-01-01 02:21:56	-1.564	156400
	50726.2	845.436	14.0906		1900-01-01 02:22:26	-1.612	161200
	50756.1	845.935	14.0989		1900-01-01 02:22:56	-1.537	153700
	50786	846.433	14.1072		1900-01-01 02:23:25	-1.568	156800
	50815.9	846.931	14.1155		1900-01-01 02:23:55	-1.562	156200
	50845.8	847.429	14.1238		1900-01-01 02:24:25	-1.579	157900
	50875.6	847.926	14.1321		1900-01-01 02:24:55	-1.542	154200
	50905.4	848.424	14.1404		1900-01-01 02:25:25	-1.529	152900
	50935.3	848.922	14.1487		1900-01-01 02:25:55	-1.585	158500
	50965.2	849.421	14.157		1900-01-01 02:26:25	-1.628	162800
	50995.1	849.919	14.1653		1900-01-01 02:26:55	-1.578	157800
	51025.1	850.418	14.1736		1900-01-01 02:27:25	-1.582	158200
	51054.8	850.914	14.1819		1900-01-01 02:27:54	-1.59	159000
	51084.7	851.412	14.1902		1900-01-01 02:28:24	-1.528	152800
	51114.6	851.91	14.1985		1900-01-01 02:28:54	-1.53	153000
	51144.5	852.409	14.2068		1900-01-01 02:29:24	-1.591	159100
	51174.4	852.907	14.2151		1900-01-01 02:29:54	-1.605	160500
	51204.3	853.405	14.2234		1900-01-01 02:30:24	-1.575	157500
	51234.2	853.904	14.2317		1900-01-01 02:30:54	-1.564	156400
	51264	854.4	14.24		1900-01-01 02:31:23	-1.639	163900
	51293.9	854.898	14.2483		1900-01-01 02:31:53	-1.549	154900
	51323.8	855.397	14.2566		1900-01-01 02:32:23	-1.569	156900
	51353.7	855.895	14.2649		1900-01-01 02:32:53	-1.568	156800
	51383.6	856.393	14.2732		1900-01-01 02:33:23	-1.644	164400
	51413.5	856.891	14.2815		1900-01-01 02:33:53	-1.556	155600
	51443.3	857.388	14.2898		1900-01-01 02:34:23	-1.601	160100
	51473.2	857.886	14.2981		1900-01-01 02:34:53	-1.571	157100
	51503.1	858.385	14.3064		1900-01-01 02:35:23	-1.526	152600
	51533	858.883	14.3147		1900-01-01 02:35:52	-1.602	160200
	51562.9	859.381	14.323		1900-01-01 02:36:22	-1.618	161800
	51592.8	859.88	14.3313		1900-01-01 02:36:52	-1.598	159800
	51622.6	860.376	14.3396		1900-01-01 02:37:22	-1.59	159000
	51652.5	860.874	14.3479		1900-01-01 02:37:52	-1.606	160600
	51682.4	861.373	14.3562		1900-01-01 02:38:22	-1.579	157900
	51712.2	861.871	14.3645		1900-01-01 02:38:52	-1.584	158400
	51742.1	862.369	14.3728		1900-01-01 02:39:22	-1.571	157100
	51772.1	862.868	14.3811		1900-01-01 02:39:52	-1.536	153600
	51801.9	863.366	14.3894		1900-01-01 02:40:21	-1.601	160100
	51831.7	863.862	14.3977		1900-01-01 02:40:51	-1.639	163900
	51861.6	864.36	14.406		1900-01-01 02:41:21	-1.62	162000
	51891.5	864.859	14.4143		1900-01-01 02:41:51	-1.633	163300
	51921.4	865.357	14.4226		1900-01-01 02:42:21	-1.554	155400
	51951.3	865.855	14.4309		1900-01-01 02:42:51	-1.647	164700
	51981.2	866.353	14.4392		1900-01-01 02:43:21	-1.54	154000
	52011	866.849	14.4475		1900-01-01 02:43:50	-1.674	167400
	52040.9	867.348	14.4558		1900-01-01 02:44:20	-1.6	160000
	52070.8	867.846	14.4641		1900-01-01 02:44:50	-1.549	154900
	52100.7	868.344	14.4724		1900-01-01 02:45:20	-1.588	158800
	52130.5	868.842	14.4807		1900-01-01 02:45:50	-1.634	163400
	52160.4	869.341	14.489		1900-01-01 02:46:20	-1.683	168300
	52190.3	869.839	14.4973		1900-01-01 02:46:50	-1.593	159300
	52220.1	870.335	14.5056		1900-01-01 02:47:20	-1.582	158200
	52250	870.833	14.5139		1900-01-01 02:47:50	-1.604	160400
	52279.9	871.332	14.5222		1900-01-01 02:48:19	-1.553	155300
	52309.8	871.83	14.5305		1900-01-01 02:48:49	-1.602	160200
	52339.7	872.328	14.5388		1900-01-01 02:49:19	-1.533	153300
	52369.6	872.826	14.5471		1900-01-01 02:49:49	-1.673	167300
	52399.5	873.324	14.5554		1900-01-01 02:50:19	-1.653	165300
	52429.3	873.821	14.5637		1900-01-01 02:50:49	-1.666	166600
	52459.1	874.319	14.572		1900-01-01 02:51:19	-1.575	157500
	52489	874.817	14.5803		1900-01-01 02:51:49	-1.573	157300
	52518.9	875.316	14.5886		1900-01-01 02:52:18	-1.696	169600
	52548.8	875.814	14.5969		1900-01-01 02:52:48	-1.507	150700
	52578.7	876.312	14.6052		1900-01-01 02:53:18	-1.655	165500
	52608.6	876.81	14.6135		1900-01-01 02:53:48	-1.654	165400
	52638.4	877.307	14.6218		1900-01-01 02:54:18	-1.575	157500
	52668.3	877.805	14.6301		1900-01-01 02:54:48	-1.589	158900
	52698.2	878.303	14.6384		1900-01-01 02:55:18	-1.57	157000
	52728.1	878.801	14.6467		1900-01-01 02:55:48	-1.597	159700
	52758	879.3	14.655		1900-01-01 02:56:17	-1.599	159900
	52787.9	879.798	14.6633		1900-01-01 02:56:47	-1.637	163700
	52817.8	880.296	14.6716		1900-01-01 02:57:17	-1.669	166900
	52847.5	880.792	14.6799		1900-01-01 02:57:47	-1.533	153300
	52877.4	881.291	14.6882		1900-01-01 02:58:17	-1.593	159300
	52907.3	881.789	14.6965		1900-01-01 02:58:47	-1.692	169200
	52937.2	882.287	14.7048		1900-01-01 02:59:17	-1.617	161700
	52967.1	882.785	14.7131		1900-01-01 02:59:47	-1.655	165500
	52997	883.284	14.7214		1900-01-01 03:00:17	-1.623	162300
	53026.9	883.782	14.7297		1900-01-01 03:00:46	-1.584	158400
	53056.7	884.278	14.738		1900-01-01 03:01:16	-1.568	156800
	53086.6	884.776	14.7463		1900-01-01 03:01:46	-1.671	167100
	53116.5	885.275	14.7546		1900-01-01 03:02:16	-1.651	165100
	53146.4	885.773	14.7629		1900-01-01 03:02:46	-1.738	173800
	53176.3	886.271	14.7712		1900-01-01 03:03:16	-1.705	170500
	53206.2	886.769	14.7795		1900-01-01 03:03:46	-1.647	164700
	53236.1	887.268	14.7878		1900-01-01 03:04:16	-1.669	166900
	53265.8	887.764	14.7961		1900-01-01 03:04:45	-1.667	166700
	53295.7	888.262	14.8044		1900-01-01 03:05:15	-1.702	170200
	53325.6	888.761	14.8127		1900-01-01 03:05:45	-1.573	157300
	53355.5	889.259	14.821		1900-01-01 03:06:15	-1.648	164800
	53385.4	889.757	14.8293		1900-01-01 03:06:45	-1.671	167100
	53415.3	890.255	14.8376		1900-01-01 03:07:15	-1.718	171800
	53445.1	890.752	14.8459		1900-01-01 03:07:45	-1.646	164600
	53475	891.25	14.8542		1900-01-01 03:08:14	-1.599	159900
	53504.9	891.748	14.8625		1900-01-01 03:08:44	-1.604	160400
	53534.8	892.246	14.8708		1900-01-01 03:09:14	-1.613	161300
	53564.7	892.744	14.8791		1900-01-01 03:09:44	-1.569	156900
	53594.6	893.243	14.8874		1900-01-01 03:10:14	-1.652	165200
	53624.4	893.741	14.8957		1900-01-01 03:10:44	-1.691	169100
	53654.2	894.237	14.904		1900-01-01 03:11:14	-1.626	162600
	53684.1	894.735	14.9123		1900-01-01 03:11:44	-1.736	173600
	53714	895.234	14.9206		1900-01-01 03:12:14	-1.586	158600
	53743.9	895.732	14.9289		1900-01-01 03:12:43	-1.67	167000
	53773.8	896.23	14.9372		1900-01-01 03:13:13	-1.585	158500
	53803.7	896.728	14.9455		1900-01-01 03:13:43	-1.624	162400
	53833.6	897.226	14.9538		1900-01-01 03:14:13	-1.69	169000
	53863.4	897.723	14.962		1900-01-01 03:14:43	-1.68	168000
	53893.3	898.221	14.9703		1900-01-01 03:15:13	-1.624	162400
	53923.1	898.719	14.9787		1900-01-01 03:15:43	-1.649	164900
	53953	899.217	14.987		1900-01-01 03:16:13	-1.611	161100
	53982.9	899.716	14.9953		1900-01-01 03:16:42	-1.713	171300
	54012.8	900.214	15.0036		1900-01-01 03:17:12	-1.624	162400
	54042.7	900.712	15.0119		1900-01-01 03:17:42	-1.616	161600
	54072.5	901.208	15.0201		1900-01-01 03:18:12	-1.722	172200
	54102.4	901.707	15.0284		1900-01-01 03:18:42	-1.622	162200
	54132.3	902.205	15.0367		1900-01-01 03:19:12	-1.608	160800
	54162.2	902.703	15.0451		1900-01-01 03:19:42	-1.558	155800
	54192.1	903.201	15.0534		1900-01-01 03:20:12	-1.701	170100
	54222	903.7	15.0617		1900-01-01 03:20:41	-1.627	162700
	54251.9	904.198	15.07		1900-01-01 03:21:11	-1.643	164300
	54281.6	904.694	15.0782		1900-01-01 03:21:41	-1.688	168800
	54311.5	905.192	15.0865		1900-01-01 03:22:11	-1.666	166600
	54341.4	905.69	15.0948		1900-01-01 03:22:41	-1.648	164800
	54371.3	906.189	15.1031		1900-01-01 03:23:11	-1.665	166500
	54401.2	906.687	15.1114		1900-01-01 03:23:41	-1.688	168800
	54431.1	907.185	15.1198		1900-01-01 03:24:11	-1.675	167500
	54460.9	907.681	15.128		1900-01-01 03:24:40	-1.701	170100
	54490.8	908.179	15.1363		1900-01-01 03:25:10	-1.648	164800
	54520.7	908.678	15.1446		1900-01-01 03:25:40	-1.596	159600
	54550.6	909.176	15.1529		1900-01-01 03:26:10	-1.606	160600
	54580.5	909.674	15.1612		1900-01-01 03:26:40	-1.687	168700
	54610.4	910.173	15.1695		1900-01-01 03:27:10	-1.705	170500
	54640.3	910.671	15.1778		1900-01-01 03:27:40	-1.625	162500
	54670	911.167	15.1861		1900-01-01 03:28:10	-1.649	164900
	54699.9	911.666	15.1944		1900-01-01 03:28:39	-1.531	153100
	54729.8	912.164	15.2027		1900-01-01 03:29:09	-1.615	161500
	54759.7	912.662	15.211		1900-01-01 03:29:39	-1.653	165300
	54789.6	913.16	15.2193		1900-01-01 03:30:09	-1.589	158900
	54819.5	913.659	15.2276		1900-01-01 03:30:39	-1.622	162200
	54849.3	914.155	15.2359		1900-01-01 03:31:09	-1.602	160200
	54879.2	914.653	15.2442		1900-01-01 03:31:39	-1.643	164300
	54909.1	915.151	15.2525		1900-01-01 03:32:09	-1.637	163700
	54939	915.65	15.2608		1900-01-01 03:32:38	-1.585	158500
	54968.9	916.148	15.2691		1900-01-01 03:33:08	-1.651	165100
	54998.8	916.646	15.2774		1900-01-01 03:33:38	-1.636	163600
	55028.7	917.145	15.2857		1900-01-01 03:34:08	-1.59	159000
	55058.4	917.641	15.294		1900-01-01 03:34:38	-1.615	161500
	55088.3	918.139	15.3023		1900-01-01 03:35:08	-1.666	166600
	55118.2	918.637	15.3106		1900-01-01 03:35:38	-1.604	160400
	55148.1	919.135	15.3189		1900-01-01 03:36:08	-1.687	168700
	55178	919.634	15.3272		1900-01-01 03:36:38	-1.642	164200
	55207.9	920.132	15.3355		1900-01-01 03:37:07	-1.565	156500
	55237.8	920.63	15.3438		1900-01-01 03:37:37	-1.612	161200
	55267.6	921.127	15.3521		1900-01-01 03:38:07	-1.678	167800
	55297.5	921.625	15.3604		1900-01-01 03:38:37	-1.665	166500
	55327.4	922.123	15.3687		1900-01-01 03:39:07	-1.643	164300
	55357.3	922.621	15.377		1900-01-01 03:39:37	-1.669	166900
	55387.2	923.12	15.3853		1900-01-01 03:40:07	-1.638	163800
	55417.1	923.618	15.3936		1900-01-01 03:40:37	-1.675	167500
	55446.9	924.114	15.4019		1900-01-01 03:41:06	-1.7	170000
	55476.7	924.612	15.4102		1900-01-01 03:41:36	-1.676	167600
	55506.6	925.11	15.4185		1900-01-01 03:42:06	-1.612	161200
	55536.5	925.609	15.4268		1900-01-01 03:42:36	-1.683	168300
	55566.4	926.107	15.4351		1900-01-01 03:43:06	-1.701	170100
	55596.3	926.605	15.4434		1900-01-01 03:43:36	-1.59	159000
	55626.2	927.104	15.4517		1900-01-01 03:44:06	-1.526	152600
	55656	927.6	15.46		1900-01-01 03:44:35	-1.672	167200
	55685.9	928.098	15.4683		1900-01-01 03:45:05	-1.608	160800
	55715.8	928.596	15.4766		1900-01-01 03:45:35	-1.575	157500
	55745.7	929.094	15.4849		1900-01-01 03:46:05	-1.689	168900
	55775.6	929.593	15.4932		1900-01-01 03:46:35	-1.572	157200
	55805.5	930.091	15.5015		1900-01-01 03:47:05	-1.647	164700
	55835.4	930.589	15.5098		1900-01-01 03:47:35	-1.595	159500
	55865.1	931.086	15.5181		1900-01-01 03:48:05	-1.667	166700
	55895	931.584	15.5264		1900-01-01 03:48:35	-1.557	155700
	55924.9	932.082	15.5347		1900-01-01 03:49:04	-1.706	170600
	55954.8	932.58	15.543		1900-01-01 03:49:34	-1.717	171700
	55984.7	933.078	15.5513		1900-01-01 03:50:04	-1.604	160400
	56014.6	933.577	15.5596		1900-01-01 03:50:34	-1.58	158000
	56044.5	934.075	15.5679		1900-01-01 03:51:04	-1.628	162800
	56074.3	934.571	15.5762		1900-01-01 03:51:34	-1.612	161200
	56104.2	935.07	15.5845		1900-01-01 03:52:04	-1.697	169700
	56134.1	935.568	15.5928		1900-01-01 03:52:34	-1.601	160100
	56163.9	936.066	15.6011		1900-01-01 03:53:03	-1.724	172400
	56193.8	936.564	15.6094		1900-01-01 03:53:33	-1.557	155700
	56223.7	937.062	15.6177		1900-01-01 03:54:03	-1.664	166400
	56253.6	937.561	15.626		1900-01-01 03:54:33	-1.553	155300
	56283.4	938.057	15.6343		1900-01-01 03:55:03	-1.644	164400
	56313.3	938.555	15.6426		1900-01-01 03:55:33	-1.644	164400
	56343.2	939.053	15.6509		1900-01-01 03:56:03	-1.604	160400
	56373.1	939.551	15.6592		1900-01-01 03:56:33	-1.508	150800
	56403	940.05	15.6675		1900-01-01 03:57:02	-1.538	153800
	56432.9	940.548	15.6758		1900-01-01 03:57:32	-1.609	160900
	56462.6	941.044	15.6841		1900-01-01 03:58:02	-1.662	166200
	56492.5	941.542	15.6924		1900-01-01 03:58:32	-1.673	167300
	56522.4	942.04	15.7007		1900-01-01 03:59:02	-1.62	162000
	56552.3	942.539	15.709		1900-01-01 03:59:32	-1.6	160000
	56582.2	943.037	15.7173		1900-01-01 04:00:02	-1.645	164500
	56612.1	943.535	15.7256		1900-01-01 04:00:32	-1.712	171200
	56642	944.033	15.7339		1900-01-01 04:01:01	-1.703	170300
	56671.8	944.53	15.7422		1900-01-01 04:01:31	-1.702	170200
	56701.7	945.028	15.7505		1900-01-01 04:02:01	-1.845	184500
	56731.6	945.526	15.7588		1900-01-01 04:02:31	-1.689	168900
	56761.5	946.024	15.7671		1900-01-01 04:03:01	-1.652	165200
	56791.4	946.523	15.7754		1900-01-01 04:03:31	-1.692	169200
	56821.3	947.021	15.7837		1900-01-01 04:04:01	-1.592	159200
	56851.1	947.519	15.792		1900-01-01 04:04:31	-1.643	164300
	56880.9	948.016	15.8003		1900-01-01 04:05:00	-1.606	160600
	56910.8	948.514	15.8086		1900-01-01 04:05:30	-1.623	162300
	56940.7	949.012	15.8169		1900-01-01 04:06:00	-1.668	166800
	56970.6	949.511	15.8252		1900-01-01 04:06:30	-1.701	170100
	57000.5	950.009	15.8335		1900-01-01 04:07:00	-1.642	164200
	57030.4	950.507	15.8418		1900-01-01 04:07:30	-1.634	163400
	57060.2	951.003	15.8501		1900-01-01 04:08:00	-1.717	171700
	57090.1	951.502	15.8584		1900-01-01 04:08:30	-1.599	159900
	57120	952	15.8667		1900-01-01 04:08:59	-1.669	166900
	57149.9	952.498	15.875		1900-01-01 04:09:29	-1.736	173600
	57179.8	952.996	15.8833		1900-01-01 04:09:59	-1.631	163100
	57209.7	953.495	15.8916		1900-01-01 04:10:29	-1.737	173700
	57239.6	953.993	15.8999		1900-01-01 04:10:59	-1.674	167400
	57269.4	954.489	15.9082		1900-01-01 04:11:29	-1.598	159800
	57299.2	954.987	15.9165		1900-01-01 04:11:59	-1.705	170500
	57329.1	955.486	15.9248		1900-01-01 04:12:29	-1.73	173000
	57359	955.984	15.9331		1900-01-01 04:12:59	-1.65	165000
	57388.9	956.482	15.9414		1900-01-01 04:13:28	-1.648	164800
	57418.8	956.98	15.9497		1900-01-01 04:13:58	-1.632	163200
	57448.7	957.479	15.958		1900-01-01 04:14:28	-1.642	164200
	57478.5	957.975	15.9662		1900-01-01 04:14:58	-1.659	165900
	57508.4	958.473	15.9746		1900-01-01 04:15:28	-1.648	164800
	57538.3	958.972	15.9829		1900-01-01 04:15:58	-1.667	166700
	57568.2	959.47	15.9912		1900-01-01 04:16:28	-1.757	175700
	57598.1	959.968	15.9995		1900-01-01 04:16:58	-1.666	166600
	57628	960.466	16.0078		1900-01-01 04:17:27	-1.674	167400
	57657.9	960.965	16.0161		1900-01-01 04:17:57	-1.645	164500
	57687.7	961.461	16.0244		1900-01-01 04:18:27	-1.629	162900
	57717.6	961.959	16.0327		1900-01-01 04:18:57	-1.634	163400
	57747.5	962.458	16.041		1900-01-01 04:19:27	-1.677	167700
	57777.3	962.956	16.0493		1900-01-01 04:19:57	-1.673	167300
	57807.2	963.454	16.0576		1900-01-01 04:20:27	-1.664	166400
	57837.1	963.952	16.0659		1900-01-01 04:20:57	-1.656	165600
	57867	964.451	16.0742		1900-01-01 04:21:27	-1.611	161100
	57896.8	964.947	16.0825		1900-01-01 04:21:56	-1.602	160200
	57926.7	965.445	16.0908		1900-01-01 04:22:26	-1.674	167400
	57956.6	965.944	16.0991		1900-01-01 04:22:56	-1.643	164300
	57986.5	966.442	16.1074		1900-01-01 04:23:26	-1.755	175500
	58016.4	966.94	16.1157		1900-01-01 04:23:56	-1.679	167900
	58046.3	967.438	16.124		1900-01-01 04:24:26	-1.678	167800
	58076.2	967.937	16.1323		1900-01-01 04:24:56	-1.727	172700
	58106	968.433	16.1405		1900-01-01 04:25:25	-1.669	166900
	58135.9	968.931	16.1489		1900-01-01 04:25:55	-1.634	163400
	58165.8	969.429	16.1572		1900-01-01 04:26:25	-1.692	169200
	58195.7	969.928	16.1655		1900-01-01 04:26:55	-1.722	172200
	58225.6	970.426	16.1738		1900-01-01 04:27:25	-1.701	170100
	58255.5	970.924	16.1821		1900-01-01 04:27:55	-1.651	165100
	58285.3	971.422	16.1904		1900-01-01 04:28:25	-1.613	161300
	58315.1	971.919	16.1986		1900-01-01 04:28:55	-1.647	164700
	58345	972.417	16.2069		1900-01-01 04:29:25	-1.702	170200
	58374.9	972.915	16.2153		1900-01-01 04:29:54	-1.673	167300
	58404.8	973.413	16.2236		1900-01-01 04:30:24	-1.717	171700
	58434.7	973.912	16.2319		1900-01-01 04:30:54	-1.769	176900
	58464.6	974.41	16.2402		1900-01-01 04:31:24	-1.678	167800
	58494.5	974.908	16.2485		1900-01-01 04:31:54	-1.691	169100
	58524.3	975.404	16.2567		1900-01-01 04:32:24	-1.679	167900
	58554.2	975.903	16.265		1900-01-01 04:32:54	-1.648	164800
	58584.1	976.401	16.2733		1900-01-01 04:33:24	-1.698	169800
	58613.9	976.899	16.2817		1900-01-01 04:33:53	-1.693	169300
	58643.8	977.397	16.29		1900-01-01 04:34:23	-1.738	173800
	58673.7	977.896	16.2983		1900-01-01 04:34:53	-1.646	164600
	58703.6	978.394	16.3066		1900-01-01 04:35:23	-1.716	171600
	58733.4	978.89	16.3148		1900-01-01 04:35:53	-1.824	182400
	58763.3	979.388	16.3231		1900-01-01 04:36:23	-1.673	167300
	58793.2	979.887	16.3314		1900-01-01 04:36:53	-1.667	166700
	58823.1	980.385	16.3397		1900-01-01 04:37:23	-1.719	171900
	58853	980.883	16.3481		1900-01-01 04:37:52	-1.711	171100
	58882.9	981.381	16.3564		1900-01-01 04:38:22	-1.662	166200
	58912.8	981.88	16.3647		1900-01-01 04:38:52	-1.698	169800
	58942.6	982.376	16.3729		1900-01-01 04:39:22	-1.653	165300
	58972.5	982.874	16.3812		1900-01-01 04:39:52	-1.619	161900
	59002.3	983.372	16.3895		1900-01-01 04:40:22	-1.652	165200
	59032.2	983.871	16.3978		1900-01-01 04:40:52	-1.711	171100
	59062.1	984.369	16.4061		1900-01-01 04:41:22	-1.61	161000
	59092	984.867	16.4145		1900-01-01 04:41:52	-1.659	165900
	59121.9	985.365	16.4228		1900-01-01 04:42:21	-1.704	170400
	59151.7	985.862	16.431		1900-01-01 04:42:51	-1.603	160300
	59181.6	986.36	16.4393		1900-01-01 04:43:21	-1.749	174900
	59211.5	986.858	16.4476		1900-01-01 04:43:51	-1.683	168300
	59241.4	987.357	16.4559		1900-01-01 04:44:21	-1.637	163700
	59271.3	987.855	16.4642		1900-01-01 04:44:51	-1.666	166600
	59301.2	988.353	16.4725		1900-01-01 04:45:21	-1.579	157900
	59331	988.849	16.4808		1900-01-01 04:45:50	-1.725	172500
	59360.9	989.348	16.4891		1900-01-01 04:46:20	-1.628	162800
	59390.8	989.846	16.4974		1900-01-01 04:46:50	-1.774	177400
	59420.7	990.344	16.5057		1900-01-01 04:47:20	-1.735	173500
	59450.6	990.843	16.514		1900-01-01 04:47:50	-1.618	161800
	59480.5	991.341	16.5224		1900-01-01 04:48:20	-1.69	169000
	59510.3	991.839	16.5307		1900-01-01 04:48:50	-1.754	175400
	59540.1	992.336	16.5389		1900-01-01 04:49:20	-1.684	168400
[truncated: 576 more rows]

## Sheet: radiolysis calculations
	Detailed numerical examples of radiolytic kinetic calculations
	EXAMPLE #1: Each 222Rn decay event results in the oxidation of one molecule of methane
	1 m3 of atmosphere at standard conditions (25 °C, 100 kPa) contains about 40.87 mol of gas
	assuming ideal gas behavior and a molar volume of 0.024 465 m3 mol-1. At a CH4 concentration
	of 1.85 ppmv at standard conditions and the Avogadro number of 6.02214 · 1023, the 1 m3 of
	atmosphere contains 40.87 · 1.85 · 10-6 · 6.02214 · 1023 = ~4.55 · 1019 molecules of CH4.
	Let us compare this number of available CH4 molecules with the radioactive decay events of
	222Rn at an assumed, relatively high dose rate of 10 kBq m-3 from 222Rn (i.e. the decay of 10,000
	atoms of 222Rn per second) in the same 1 m3 of atmosphere. If one radioactive decay event is
	responsible for the oxidation of one CH4 molecule, it would take 4.55 · 1015 seconds to eliminate
	all CH4. 4.55 · 1015 seconds equal 7.58 · 1013 minutes, or 1.2639 · 1012 hours, or 5.266 · 1010
	days, or 1.443 · 108 years. That is a geologic time of ~144 million years.
	EXAMPLE #2: Each 222Rn decay event entails the oxidation of multiple molecules of methane
	This alternative calculation is based on an energetic model of ionization and collision probability.
	It allows collisions of each α-particle from radon isotopes and their daughter nuclides with, and
	oxidation of, multiple methane molecules. The first part of the following calculation assumes that
	every α-particle hits exclusively methane molecules and doesn’t lose its energy to collisions with
	any other molecules or atoms in air.
	Reactions ΔE (kJ·mol−1) remarks
	CH4 → CH3• + H• 421 tetrahedral sp3-hybrid
	CH3• → CH2• + H• 470 trigonal sp2-hybrid
	CH2• → CH• + H• 415
	CH• → C• + H• 335
	Only the first hydrogen atom needs to be cleaved off to generate an unstable methyl radical
	CH3• from methane. Subsequent oxidation reactions of the methyl radical and organic reaction
	products (methanol, formaldehyde, formic acid) will proceed fast and exothermically. Using the
	activation energy of 421 kJ mol−1 for the initial abstraction of H, we calculate that the homolytic
	cleavage of 1.85 ppmv methane in 1 mol of an ideal gas requires 0.779 J medium energy for
	triggering the destruction of all methane molecules, or 31.83 J m-³.
	Now we calculate the amount of energy that is available from α-decay events starting with 222Rn
	and ending with 210Pb. The latter nuclide has a half-life of 22.3 years. Therefore, its decay is not
	relevant for rapid radiolytic effects on time scales of hours to weeks.
	PAEC (i.e. cumulative potential α-energy concentration from decay events of one atom 222Rn to
	210Pb) = 13.96 MeV = 22.366 · 10-13 J (based on the following conversion: 1 MeV = .602176487
	· 10-13 J).
	The available energy flux from 10 kBq m-³ in 1 m³ of air = 2.23664 · 10-8 J sec-1. This very small
	amount of energy per second is a mismatch relative to the large amount of energy needed for
	radiolytic dissociation of 1.85 ppmv methane in 1 m³ of air amounting to 0779 J.
	The required dissociation energy for one molecule of methane is:
	421,000 [J mol-1] / (6.02214 · 1023) = 6.9909 · 10-19 J
	The decay chain of one atom of 222Rn to 210Pb makes available 22.366 · 10-13 J, which is enough
	for 3.199 · 106 molecules of methane to be radiolytically dissociated to CH3•. Extrapolation to 10
	kBq m-³ in 1 m³ of air provides sufficient energy to dissociate 3.199 · 1010 molecules of methane
	per second. The average atmosphere contains ~4.55 · 1019 molecules of CH4 in 1 m³. Complete
	oxidation of this methane via radiolysis would require 1.422 · 109 seconds, which equal 2.37 ·
	107 minutes, or 3.95 · 105 hours, or 1.646 · 104 days, or 45.1 years. Even this overly optimistic
	scenario of every α-particle exclusively hitting multiple methane molecules requires a far too long
	reaction time relative to observed cave ventilation rates to explain the rapid uptake of 1.85 ppmv
	methane from cave air.
	Now let’s consider the fact that methane in air is a trace gas and there are many other
	molecules and atoms in air in addition to 1.85 ppmv methane. Depending on the chemical
	composition and humidity of cave air, collisions with other molecules and atoms can dissipate
	the kinetic energy of α-particles and make them unsuitable for dissociation of methane. Again,
	we assume 10 kBq m-³ in 1 m³ of air, i.e. 10,000 radon decay events per second. The resulting
	α-particles face a total of 2.46 · 1025 molecules and noble gas atoms in 1 m³ of air that can be
	ionized, out of which only 1.85 ppm or ~4.55 · 1019 molecules are methane. Assuming that all
	molecules in air have the same probability of being radiolytically destroyed by an α-particle, the
	statistical likelihood of radiolytically splitting a methane molecule is reduced from 100 %
	in the first calculation to 1.85 · 10-4 %. This prolongs the time needed for complete radiolytic
	destruction of 1.85 ppmv methane from 45.1 years by a factor of 1 / (1.85 · 10-4 ) = 5400 to
	~0.24 million years. At such long time scales, we also need to consider the energy contribution
	from the decay of daughter nuclides 210Pb and 210Po to PAEC, which provides additional 5.3
	MeV energy and reduces the needed reaction time by ~37 % to ~0.15 million years (i.e.
	~153,000 years).
